# Supplementary material for: FoPA: identifying perturbed signaling pathways in clinical conditions using formal methods
Source: BMC Bioinformatics. 2019 Feb 26;20:92. doi: 10.1186/s12859-019-2635-6 (PMC6390332; doi:10.1186/s12859-019-2635-6)
Supplement: Supplementary file 2 — The 36 datasets used as a benchmark in the target pathway technique. (XLSX 11 kb) [file 12859_2019_2635_MOESM2_ESM.xlsx]

## Sheet: Table S1
GEO ID	Target Pathway	KEGG ID	Design	N Norm.	N Dis.	Tissue	Platform
GSE19420	Type II diabetes mellitus	hsa04930	Not Paired	12	12	Skeletal muscle vastus lateralis	HG-U133 Plus 2
GSE1297	Alzaymer's disease	has05010	Not Paired	9	7	Hippocampal CA1	HG-U133A
GSE5281_EC	Alzaymer's disease	has05010	Not Paired	12	9	Brian, Entorhinal Cortex	HG-U133 Plus 2
GSE5281_HIP	Alzaymer's disease	has05010	Not Paired	13	10	Brain, hippocampus	HG-U133 Plus 2
GSE5281_VCX	Alzaymer's disease	has05010	Not Paired	12	19	Brain, Primary Visual Cortex	HG-U133 Plus 2
GSE16759	Alzaymer's disease	has05010	Not Paired	4	4	Parietal lobe	HG-U133 Plus 2
GSE20153	Parkinson's disease	hsa05012	Not Paired	8	8	Lymphoblasts	HG-U133 Plus 2
GSE20291	Parkinson's disease	hsa05012	Not Paired	19	14	Postmortem brain putamen	HG-U133A
GSE20164	Parkinson's disease	hsa05012	Not Paired	5	6	Substantia nigra	HG-U133A
GSE8762	Huntington's disease	hsa05016	Not Paired	10	12	Lymphocytes (blood)	HG-U133 Plus 2
GSE4107	Colorectal cancer	has05210	Not Paired	10	12	Mucosa	HG-U133 Plus 2
GSE8671	Colorectal cancer	has05210	Paired	32	32	Colon	HG-U133 Plus 2
GSE9348	Colorectal cancer	has05210	Not Paired	12	70	Colon	HG-U133 Plus 2
GSE23878	Colorectal cancer	has05210	Paired	19	19	Colon	HG-U133 Plus 2
GSE4183	Colorectal cancer	has05210	Not Paired	8	15	Colon	HG-U133 Plus 2
GSE14762	Renal cancer	hsa05211	Not Paired	12	9	Kidney	HG-U133 Plus 2
GSE781	Renal cancer	hsa05211	Not Paired	5	12	Kidney	HG-U133A
GSE15471	Pancreatic cancer	hsa05212	Paired	35	35	Pancreas	HG-U133 Plus 2
GSE16515	Pancreatic cancer	hsa05212	Paired	15	15	Pancreas	HG-U133 Plus 2
GSE32676	Pancreatic cancer	hsa05212	Not Paired	7	25	Pancreas	HG-U133 Plus 2
GSE7305	Endometrial cancer	hsa05213	Paired	10	10	Ovarian tissue	HG-U133 Plus 2
GSE19728	Glioma	hsa05214	Not Paired	4	17	Brain	HG-U133 Plus 2
GSE21354	Glioma	hsa05214	Not Paired	4	13	Brain, Spine	HG-U133 Plus 2
GSE6956C	Prostate cancer	hsa05215	Paired	8	8	Prostate	HG-U133A
GSE6956AA	Prostate cancer	hsa05215	Paired	5	5	Prostate	HG-U133A
GSE3467	Thyroid cancer	hsa05216	Paired	9	9	Thyroid	HG-U133 Plus 2
GSE3678	Thyroid cancer	hsa05216	Paired	7	7	Thyroid	HG-U133 Plus 2
GSE24739_G0	Chronic myeloid leukemia	hsa05220	Not Paired	4	4	Peripheral blood	HG-U133 Plus 2
GSE24739_G1	Chronic myeloid leukemia	hsa05220	Not Paired	4	8	Peripheral blood	HG-U133 Plus 2
GSE9476	Acute myeloid leukemia	hsa05221	Not Paired	37	26	Pheripheral Blood, Bone marrow	HG-U133A
GSE14924_CD4	Acute myeloid leukemia	hsa05221	Not Paired	10	10	CD4 T cells	HG-U133 Plus 2
GSE14924_CD8	Acute myeloid leukemia	hsa05221	Not Paired	11	10	CD8 T cells	HG-U133 Plus 2
GSE18842	Non-Small Cell Lung cancer	hsa05223	Paired	44	44	Lung	HG-U133 Plus 2
GSE19188	Non-Small Cell Lung cancer	hsa05223	Not Paired	62	91	Lung	HG-U133 Plus 2
GSE3585	Dilated cardiomyopathy	hsa05414	Not Paired	5	7	Heart, subendocardial left ventricle	HG-U133A
GSE1145	Dilated cardiomyopathy	hsa05414	Not Paired	11	15	Left ventricle	HG-U133 Plus 2
