# Supplementary material for: FoPA: identifying perturbed signaling pathways in clinical conditions using formal methods
Source: BMC Bioinformatics. 2019 Feb 26;20:92. doi: 10.1186/s12859-019-2635-6 (PMC6390332; doi:10.1186/s12859-019-2635-6)
Supplement: Supplementary file 3 — The results of the target pathway technique (ranks and P-values of the target pathways associated with each benchmark dataset) for each of four methods (FoPA, PADOG, CePa, and SPIA). (XLSX 15 kb) [file 12859_2019_2635_MOESM3_ESM.xlsx]

## Sheet: Sheet1
			FoPA			PADOG			CePa			SPIA
			p-value	rank%	rank	p-value	rank%	rank	p-value	rank%	rank	p-value	rank%	rank
GSE19420	Type II diabetes mellitus	hsa04930	0.22	18.3333	22	0.34	40.3509	46			Na	0.74	63.5	87
GSE1297	Alzaymer's disease	has05010	0.07	20	24	0.13	9.64912	11	0.04	20.4	38	0.02	12.4	17
GSE5281_EC	Alzaymer's disease	has05010	0.03	16.6667	20	0.34	47.3684	54	0	7	13	0.12	22.6	31
GSE5281_HIP	Alzaymer's disease	has05010	0.05	6.66667	8	0.17	23.6842	27	0	8.1	15	0.17	35.8	49
GSE5281_VCX	Alzaymer's disease	has05010	0.03	56.6667	68	0.2	26.3158	30	0	3.2	6	0.59	78.1	107
GSE16759	Alzaymer's disease	has05010	0.15	18.3333	22	0.2	22.807	26	0.62	64	119	0.08	10.2	14
GSE20153	Parkinson's disease	hsa05012	0.71	61.6667	74	0.42	43.8596	50	0.21	7.5	14	0.99	92.7	127
GSE20291	Parkinson's disease	hsa05012	0.15	28.3333	34	0.38	47.3684	54	0.64	72	134	0.49	66.4	91
GSE20164	Parkinson's disease	hsa05012	0.4	33.3333	40	0.04	4.38596	5	0.04	7.5	14	0.93	79.6	109
GSE8762	Huntington's disease	hsa05016	0.7	58.3333	70	0.25	21.9298	25	0.92	92.5	172	0.41	51.1	70
GSE4107	Colorectal cancer	has05210	0.26	28.3333	34	0.04	5.26316	6	0	29.6	55	0.2	23.4	32
GSE8671	Colorectal cancer	has05210	0.1	11.6667	14	0	4.38596	5	0	35	64	0.88	63.5	87
GSE9348	Colorectal cancer	has05210	0.27	25.8333	31	0.03	6.14035	7	0	36	66	0.83	71.5	98
GSE23878	Colorectal cancer	has05210	0.1	13.3333	16	0.02	2.63158	3	0	28.5	53	0.17	56.9	48
GSE4183	Colorectal cancer	has05210	0.056	14.1667	17	0.26	33.3333	38	0	23.1	43	0.63	73	100
GSE14762	Renal cancer	hsa05211	0.26	25	30	0.01	7.01754	8	0	65.6	122	0	15.3	21
GSE781	Renal cancer	hsa05211	0.16	46.6667	56	0.6	64.9123	74	0.09	79	147	0.62	65	89
GSE15471	Pancreatic cancer	hsa05212	0	38.3333	46	0.08	9.64912	11	0	39.2	73	0.28	21.9	30
GSE16515	Pancreatic cancer	hsa05212	0.009	10.8333	13	0.06	10.5263	12	0	16.7	31	0.48	40.9	56
GSE32676	Pancreatic cancer	hsa05212	0	5	6	0	3.50877	4			NA	0.13	13.1	18
GSE7305	Endometrial cancer	hsa05213	0.25	10	12	0.03	7.89474	9	0	65	121	0.66	79.6	109
GSE19728	Glioma	hsa05214	0	7.5	9	0.16	24.5614	28	0	22.6	42	0.22	41.6	57
GSE21354	Glioma	hsa05214	0.007	7.5	9	0	4.38596	5	0	35	65	0.25	44.5	61
GSE6956C	Prostate cancer	hsa05215	0.045	12.5	15	0.06	7.89474	9	0.63	83.3	155	0.05	27.7	38
GSE6956AA	Prostate cancer	hsa05215	0.005	5.83333	7	0.06	12.2807	14	0.04	35	65	0.1	22.6	31
GSE3467	Thyroid cancer	hsa05216	0.12	20.8333	25	0.16	16.6667	19	0	43.5	81	0.88	87.6	120
GSE3678	Thyroid cancer	hsa05216	0.27	19.1667	23	0.31	39.4737	45	0.33	76.3	142	0.57	71.5	98
GSE24739_G0	Chronic myeloid leukemia	hsa05220	0.2	20	24	0.04	7.89474	9	0	11.8	22	0.3	35	48
GSE24739_G1	Chronic myeloid leukemia	hsa05220	0.14	1.66667	2	0.02	7.89474	9	0.01	27.4	51	0.02	16.8	23
GSE9476	Acute myeloid leukemia	hsa05221	0.12	30	36	0.07	7.89474	9	0	10.2	19	0.14	21.9	30
GSE14924_CD4	Acute myeloid leukemia	hsa05221	0.04	5	6	0.02	8.77193	10	0	23.1	43	0	0.7	1
GSE14924_CD8	Acute myeloid leukemia	hsa05221	0.01	10	12	0.03	14.0351	16	0	15.6	29	0.12	19.7	27
GSE18842	Non-Small Cell Lung cancer	hsa05223	0.006	4.16667	5	0.03	7.01754	8	0	18.8	35	0.68	46.7	64
GSE19188	Non-Small Cell Lung cancer	hsa05223	0	14.1667	17	0.37	41.2281	47	0	18.8	35	0.76	59.1	81
GSE3585	Dilated cardiomyopathy	hsa05414	0.14	14.1667	17	0.68	74.5614	85	0.02	15.6	29	0.17	21.1	29
GSE1145	Dilated cardiomyopathy	hsa05414	0.19	55	66	0.74	71.0526	81	0	3.8	7	0.13	33.6	46
Mean			0.146333	21.5278		0.176389	21.9055		0.105588	33.55		0.383611	44.0722
Median			0.11	17.5		0.075	11.4035		0	25.25		0.265	41.25
Mean Reciprocal Rank				0.0908745			0.101995			0.0629947			0.0711593
