# Supplementary material for: FoPA: identifying perturbed signaling pathways in clinical conditions using formal methods
Source: BMC Bioinformatics. 2019 Feb 26;20:92. doi: 10.1186/s12859-019-2635-6 (PMC6390332; doi:10.1186/s12859-019-2635-6)
Supplement: Supplementary file 4 — The results of four methods (FoPA, PADOG, CePa, and SPIA) on four colorectal cancer datasets (GSE4107, GSE9348, GSE4183, GSE23878). (XLSX 120 kb) [file 12859_2019_2635_MOESM4_ESM.xlsx]

## Sheet: FoPA(GSE4107)
	KEGG Name	KEGG ID	Score	P value
1	Toll-like receptor signaling pathway	04620	0.112061	0.00970874
2	Bile secretion	04976	0.0103575	0.0194175
3	Cocaine addiction	05030	0.0397925	0.0291262
4	Vasopressin-regulated water reabsorption	04962	0.00120057	0.0873786
5	NF-kappa B signaling pathway	04064	0.00104754	0.0873786
6	Asthma	05310	0.000694872	0.0873786
7	Acute myeloid leukemia	05221	0.00252116	0.105556
8	Epithelial cell signaling in Helicobacter pylori infection	05120	0.00703809	0.116505
9	Parkinson's disease	05012	2.47847e-05	0.121693
10	Regulation of lipolysis in adipocytes	4923	0.00308462	0.126214
11	Renin-angiotensin system	4614	0.000175847	0.135922
12	Alzheimer's disease	05010	0.00192863	0.15
13	Cytosolic DNA-sensing pathway	04623	0.00039347	0.15534
14	Mineral absorption	04978	0.0029281	0.165049
15	Alcoholism	05034	0.00138899	0.165049
16	Legionellosis	05134	0.00762165	0.174757
17	Hedgehog signaling pathway	04340	0.000655205	0.174757
18	Taste transduction	04742	0.000260122	0.174757
19	Focal adhesion	04510	0.0337591	0.185185
20	Thyroid cancer	05216	0.00225725	0.194175
21	Renal cell carcinoma	05211	0.00659135	0.195021
22	Fc epsilon RI signaling pathway	04664	0.00574151	0.203883
23	Melanogenesis	04916	0.00123582	0.203883
24	Olfactory transduction	04740	0.000850801	0.203883
25	Chronic myeloid leukemia	05220	0.00189313	0.205556
26	Amyotrophic lateral sclerosis (ALS)	05014	0.00208769	0.213592
27	Endometrial cancer	05213	6.05824e-05	0.221374
28	Adherens junction	4520	0.00548477	0.222222
29	Prostate cancer	05215	0.000926263	0.222222
30	Complement and coagulation cascades	04610	0.00409297	0.223301
31	Non-alcoholic fatty liver disease	4932	0.0010792	0.223301
32	Staphylococcus aureus infection	05150	0.00219073	0.23301
33	Pancreatic cancer	05212	0.000945383	0.25
34	Colorectal cancer	05210	0.00263376	0.260204
35	Intestinal immune network for IgA production	04672	0.0026767	0.262136
36	Autoimmune thyroid disease	05320	0.0017406	0.271845
37	Circadian rhythm - mammal	04710	0.000849777	0.271845
38	Insulin secretion	4911	0.00347724	0.281553
39	Inflammatory bowel disease	05321	0.00149641	0.281553
40	Dilated cardiomyopathy	05414	0.0062496	0.294521
41	Viral myocarditis	05416	0.0021837	0.3
42	Tight junction	04530	0.000859975	0.300971
43	Systemic lupus erythematosus	05322	0.000590065	0.31068
44	Allograft rejection	05330	0.000557831	0.31068
45	Aldosterone-regulated sodium reabsorption	04960	3.70719e-06	0.31068
46	AMPK signaling pathway	04152	0.00189516	0.33
47	VEGF signaling pathway	04370	0.00219776	0.330097
48	Arrhythmogenic right ventricular cardiomyopathy (ARVC)	05412	0.00192417	0.330097
49	Leukocyte transendothelial migration	04670	0.00836472	0.339806
50	Melanoma	05218	1.8827e-06	0.339806
51	TNF signaling pathway	4668	0.0022718	0.349515
52	cAMP signaling pathway	4024	0.0132924	0.359223
53	Adrenergic signaling in cardiomyocytes	4261	0.0116123	0.359223
54	Cholinergic synapse	04725	0.00342483	0.359223
55	Sphingolipid signaling pathway	4071	0.00328696	0.359223
56	Pancreatic secretion	04972	3.88651e-06	0.359223
57	Neurotrophin signaling pathway	04722	0.0023123	0.368932
58	GABAergic synapse	04727	0.000146968	0.368932
59	Prolactin signaling pathway	04917	0.00312289	0.378641
60	Axon guidance	04360	0.00239451	0.378641
61	Signaling pathways regulating pluripotency of stem cells	04550	0.000601508	0.378641
62	Type I diabetes mellitus	04940	0.000536039	0.378641
63	Glioma	05214	1.69776e-05	0.379845
64	Bladder cancer	05219	0.00192179	0.38835
65	Oxytocin signaling pathway	04921	0.01136	0.398058
66	Endocrine and other factor-regulated calcium reabsorption	04961	0.00970397	0.398058
67	Pertussis	05133	0.00259911	0.398058
68	PPAR signaling pathway	03320	0.0546901	0.401786
69	Small cell lung cancer	05222	0.00314474	0.407767
70	Type II diabetes mellitus	04930	0.000114501	0.422819
71	Estrogen signaling pathway	4915	0.000575385	0.427184
72	Serotonergic synapse	04726	0.00330059	0.436893
73	Jak-STAT signaling pathway	04630	0.00286833	0.436893
74	Phototransduction	04744	8.23177e-05	0.436893
75	B cell receptor signaling pathway	04662	0.00327065	0.466019
76	Graft-versus-host disease	05332	0.00100582	0.466019
77	Glucagon signaling pathway	04922	0.00640689	0.475728
78	Ovarian steroidogenesis	4913	0.00455498	0.475728
79	Chemokine signaling pathway	04062	0.00166515	0.475728
80	GnRH signaling pathway	04912	0.00131984	0.475728
81	Platelet activation	04611	0.00131286	0.475728
82	Retrograde endocannabinoid signaling	04723	2.20944e-07	0.475728
83	Salmonella infection	05132	0.00880945	0.485437
84	T cell receptor signaling pathway	04660	0.00821201	0.485437
85	Huntington's disease	05016	0.000238578	0.493333
86	Insulin signaling pathway	04910	0.00755104	0.495146
87	Long-term depression	04730	0.000180487	0.495146
88	cGMP-PKG signaling pathway	4022	0.010849	0.5
89	Ras signaling pathway	04014	0.00614003	0.5
90	ErbB signaling pathway	04012	0.000166221	0.504505
91	Synaptic vesicle cycle	4721	0.000427949	0.504854
92	Vibrio cholerae infection	05110	0.00450714	0.514563
93	p53 signaling pathway	04115	0.00326106	0.514563
94	Dopaminergic synapse	04728	0.00133412	0.514563
95	Amphetamine addiction	05031	0.00199059	0.524272
96	PI3K-Akt signaling pathway	04151	0.00430735	0.56
97	Salivary secretion	04970	4.6827e-07	0.563107
98	Apoptosis	04210	0.00124086	0.572816
99	Hypertrophic cardiomyopathy (HCM)	5410	0.00017342	0.572816
100	Renin secretion	04924	1.38623e-05	0.572816
101	Fc gamma R-mediated phagocytosis	04666	0.00200344	0.582524
102	Thyroid hormone signaling pathway	04919	0.0131448	0.592233
103	Gastric acid secretion	04971	0.00374907	0.592233
104	Carbohydrate digestion and absorption	04973	5.41003e-06	0.592233
105	Glutamatergic synapse	04724	0.00210274	0.601942
106	TGF-beta signaling pathway	04350	0.000117969	0.601942
107	Circadian entrainment	04713	9.04828e-06	0.601942
108	Regulation of actin cytoskeleton	04810	0.00287728	0.621359
109	NOD-like receptor signaling pathway	04621	0.000369898	0.621359
110	MAPK signaling pathway	04010	0.00241715	0.666667
111	Antigen processing and presentation	04612	0.000262521	0.669903
112	Maturity onset diabetes of the young	04950	0.000236187	0.728155
113	Bacterial invasion of epithelial cells	05100	5.27582e-06	0.757282
114	Non-small cell lung cancer	05223	5.20313e-06	0.766234
115	Adipocytokine signaling pathway	04920	5.68517e-05	0.76699
116	Vascular smooth muscle contraction	04270	0.00168872	0.786408
117	Neuroactive ligand-receptor interaction	04080	0.000167599	0.796117
118	Wnt signaling pathway	04310	0.000756496	0.805556
119	Shigellosis	05131	7.67902e-06	0.805825
120	mTOR signaling pathway	04150	3.93493e-05	0.854369

## Sheet: FoPA(GSE9348)
		KEGG Name	KEGG ID	Score	P value
	1	Bile secretion	04976	0.0276019	0
	2	Aldosterone-regulated sodium reabsorption	04960	0.000602298	0.038835
	3	NF-kappa B signaling pathway	04064	0.00126945	0.0776699
	4	Vasopressin-regulated water reabsorption	04962	0.00155612	0.0873786
	5	Non-small cell lung cancer	05223	0.000467829	0.0974026
	6	Mineral absorption	04978	0.00392842	0.106796
	7	Alzheimer's disease	05010	0.00314543	0.12
	8	Melanoma	05218	1.83755e-05	0.126214
	9	Non-alcoholic fatty liver disease	04932	0.00208581	0.135922
	10	Prostate cancer	05215	0.00153518	0.146465
	11	Toll-like receptor signaling pathway	04620	0.0283668	0.15534
	12	Cocaine addiction	05030	0.0115213	0.165049
	13	Asthma	05310	0.000250186	0.165049
	14	Regulation of lipolysis in adipocytes	04923	0.00141727	0.174757
	15	Alcoholism	05034	0.00120314	0.174757
	16	Pancreatic secretion	04972	1.14374e-05	0.174757
	17	Chronic myeloid leukemia	05220	0.00243904	0.177778
	18	Parkinson's disease	05012	8.81303e-06	0.179894
	19	Tight junction	04530	0.0030956	0.184466
	20	Legionellosis	05134	0.00515508	0.203883
	21	Epithelial cell signaling in Helicobacter pylori infection	05120	0.00423072	0.213592
	22	Endometrial cancer	05213	6.62873e-05	0.221374
	23	Circadian rhythm - mammal	04710	0.00103694	0.23301
	24	Renal cell carcinoma	05211	0.00377	0.236515
	25	Staphylococcus aureus infection	05150	0.00169809	0.252427
	26	Type I diabetes mellitus	04940	0.00121175	0.252427
	27	Systemic lupus erythematosus	05322	0.00115612	0.252427
	28	Thyroid hormone signaling pathway	04919	0.0419064	0.262136
	29	VEGF signaling pathway	04370	0.00266094	0.262136
	30	Cytosolic DNA-sensing pathway	04623	0.000106608	0.262136
	31	Colorectal cancer	05210	0.00229871	0.270408
	32	Intestinal immune network for IgA production	04672	0.00246301	0.271845
	33	Thyroid cancer	05216	0.001358	0.271845
	34	Melanogenesis	04916	0.000748951	0.271845
	35	Antigen processing and presentation	04612	0.00165963	0.281553
	36	Adipocytokine signaling pathway	04920	0.000736328	0.281553
	37	Allograft rejection	05330	0.000592006	0.281553
	38	Olfactory transduction	04740	0.000448731	0.281553
	39	Leukocyte transendothelial migration	04670	0.00932276	0.300971
	40	GnRH signaling pathway	04912	0.00477982	0.300971
	41	cGMP-PKG signaling pathway	04022	0.020438	0.307692
	42	AMPK signaling pathway	04152	0.0019193	0.32
	43	Fc epsilon RI signaling pathway	04664	0.00218578	0.320388
	44	Inflammatory bowel disease	05321	0.000949277	0.330097
	45	Serotonergic synapse	04726	0.00650885	0.339806
	46	Sphingolipid signaling pathway	04071	0.00345373	0.339806
	47	Bladder cancer	05219	0.00259604	0.339806
	48	Viral myocarditis	05416	0.00152676	0.345455
	49	Small cell lung cancer	05222	0.00467971	0.349515
	50	Chemokine signaling pathway	04062	0.00423857	0.349515
	51	TNF signaling pathway	04668	0.0023834	0.349515
	52	Pancreatic cancer	05212	0.00037263	0.351852
	53	Huntington's disease	05016	0.000565691	0.366667
	54	Oxytocin signaling pathway	04921	0.0125777	0.368932
	55	cAMP signaling pathway	04024	0.0121591	0.368932
	56	Prolactin signaling pathway	04917	0.00334372	0.368932
	57	Cholinergic synapse	04725	0.00302744	0.368932
	58	Maturity onset diabetes of the young	04950	0.000991654	0.368932
	59	Complement and coagulation cascades	04610	0.00068844	0.368932
	60	Signaling pathways regulating pluripotency of stem cells	04550	0.000651865	0.368932
	61	Adherens junction	04520	0.00256528	0.37037
	62	B cell receptor signaling pathway	04662	0.00521549	0.378641
	63	Glioma	05214	1.6412e-05	0.387597
	64	Apoptosis	04210	0.00296119	0.38835
	65	Adrenergic signaling in cardiomyocytes	04261	0.00848326	0.398058
	66	Focal adhesion	04510	0.0126648	0.407407
	67	Vascular smooth muscle contraction	04270	0.00568703	0.407767
	68	Estrogen signaling pathway	04915	0.000698613	0.407767
	69	PPAR signaling pathway	03320	0.0474148	0.410714
	70	Type II diabetes mellitus	04930	0.000126668	0.422819
	71	Endocrine and other factor-regulated calcium reabsorption	04961	0.00904778	0.427184
	72	Jak-STAT signaling pathway	04630	0.00262807	0.436893
	73	Neurotrophin signaling pathway	04722	0.00169627	0.436893
	74	Fc gamma R-mediated phagocytosis	04666	0.00325884	0.446602
	75	Axon guidance	04360	0.00167916	0.446602
	76	NOD-like receptor signaling pathway	04621	0.00114412	0.446602
	77	TGF-beta signaling pathway	04350	0.000325765	0.446602
	78	Renin secretion	04924	2.89379e-05	0.446602
	79	Renin-angiotensin system	04614	3.07952e-06	0.446602
	80	MAPK signaling pathway	04010	0.00474405	0.45045
	81	Pertussis	05133	0.00157542	0.456311
	82	Autoimmune thyroid disease	05320	0.000619961	0.456311
	83	Long-term depression	04730	0.00023476	0.456311
	84	Vibrio cholerae infection	05110	0.00596475	0.466019
	85	Ovarian steroidogenesis	04913	0.0049635	0.466019
	86	Insulin secretion	04911	0.00198356	0.466019
	87	Wnt signaling pathway	04310	0.00352934	0.472222
	88	Hypertrophic cardiomyopathy (HCM)	05410	0.000302347	0.475728
	89	Retrograde endocannabinoid signaling	04723	2.13402e-07	0.475728
	90	Amphetamine addiction	05031	0.00238958	0.485437
	91	Dilated cardiomyopathy	05414	0.00282678	0.493151
	92	Amyotrophic lateral sclerosis (ALS)	05014	0.000347393	0.495146
	93	Taste transduction	04742	2.78727e-05	0.495146
	94	ErbB signaling pathway	04012	0.000204203	0.495495
	95	Platelet activation	04611	0.000939863	0.504854
	96	Synaptic vesicle cycle	04721	0.000420209	0.504854
	97	GABAergic synapse	04727	6.02671e-05	0.504854
	98	Glutamatergic synapse	04724	0.00270862	0.514563
	99	Dopaminergic synapse	04728	0.00125581	0.514563
	100	Insulin signaling pathway	04910	0.00617832	0.524272
	101	Gastric acid secretion	04971	0.00486437	0.524272
	102	mTOR signaling pathway	04150	0.000361221	0.524272
	103	Hedgehog signaling pathway	04340	9.53321e-05	0.524272
	104	Phototransduction	04744	4.4337e-05	0.524272
	105	Graft-versus-host disease	05332	0.000585657	0.533981
	106	Neuroactive ligand-receptor interaction	04080	0.000470008	0.543689
	107	Ras signaling pathway	04014	0.00535101	0.571429
	108	Glucagon signaling pathway	04922	0.00368769	0.592233
	109	T cell receptor signaling pathway	04660	0.00502602	0.601942
	110	Carbohydrate digestion and absorption	04973	4.64268e-06	0.601942
	111	p53 signaling pathway	04115	0.000619247	0.61165
	112	Circadian entrainment	04713	8.64493e-06	0.61165
	113	Salivary secretion	04970	3.22287e-07	0.621359
	114	PI3K-Akt signaling pathway	04151	0.00344492	0.64
	115	Shigellosis	05131	4.26239e-05	0.669903
	116	Arrhythmogenic right ventricular cardiomyopathy (ARVC)	05412	0.000205884	0.679612
	117	Salmonella infection	05132	0.003559	0.718447
	118	Regulation of actin cytoskeleton	04810	0.00112364	0.825243
	119	Acute myeloid leukemia	05221	4.87252e-05	0.85
	120	Bacterial invasion of epithelial cells	05100	1.56022e-06	0.912621

## Sheet: FoPA(GSE4183)
	KEGG Name	KEGG ID	Score	P value
1	PPAR signaling pathway	03320	0.317568	0
2	VEGF signaling pathway	04370	0.0437345	0
3	Aldosterone-regulated sodium reabsorption	04960	0.00177907	0.0194175
4	Gastric acid secretion	04971	0.0232849	0.0291262
5	Sphingolipid signaling pathway	04071	0.0174097	0.0291262
6	Staphylococcus aureus infection	05150	0.016401	0.0291262
7	Mineral absorption	04978	0.0143351	0.0291262
8	Renal cell carcinoma	05211	0.03068	0.0373444
9	Prolactin signaling pathway	4917	0.0255893	0.038835
10	Melanoma	05218	0.000100716	0.038835
11	Viral myocarditis	05416	0.0127266	0.0454545
12	Fc epsilon RI signaling pathway	04664	0.0249485	0.0485437
13	Tight junction	04530	0.0095005	0.0485437
14	Olfactory transduction	04740	0.00322001	0.0485437
15	Parkinson's disease	05012	5.55447e-05	0.0529101
16	Type II diabetes mellitus	04930	0.00146095	0.0536913
17	Colorectal cancer	05210	0.0114921	0.0561224
18	Leukocyte transendothelial migration	04670	0.0326418	0.0582524
19	Taste transduction	04742	0.00167295	0.0582524
20	Thyroid hormone signaling pathway	4919	0.0951903	0.0679612
21	Adrenergic signaling in cardiomyocytes	04261	0.0348596	0.0679612
22	Vasopressin-regulated water reabsorption	04962	0.00309039	0.0679612
23	Circadian entrainment	4713	0.000176917	0.0679612
24	Alzheimer's disease	05010	0.00800599	0.07
25	Dilated cardiomyopathy	05414	0.0164401	0.0753425
26	cGMP-PKG signaling pathway	04022	0.0471241	0.0769231
27	Asthma	05310	0.000722289	0.0776699
28	Pertussis	05133	0.0141594	0.0873786
29	Epithelial cell signaling in Helicobacter pylori infection	05120	0.00970494	0.0873786
30	Amyotrophic lateral sclerosis (ALS)	05014	0.00570867	0.0873786
31	Bile secretion	04976	0.00431586	0.0873786
32	Chronic myeloid leukemia	05220	0.0102344	0.0888889
33	B cell receptor signaling pathway	04662	0.0279154	0.0970874
34	Glutamatergic synapse	04724	0.0122137	0.0970874
35	Alcoholism	05034	0.00333519	0.0970874
36	Cytosolic DNA-sensing pathway	04623	0.000753817	0.0970874
37	Non-small cell lung cancer	05223	0.000488218	0.0974026
38	Prostate cancer	05215	0.00337073	0.106061
39	Non-alcoholic fatty liver disease	04932	0.0053161	0.106796
40	Maturity onset diabetes of the young	04950	0.00517748	0.106796
41	Endometrial cancer	05213	0.000227408	0.10687
42	AMPK signaling pathway	4152	0.00798926	0.11
43	Insulin secretion	04911	0.0091897	0.116505
44	Inflammatory bowel disease	5321	0.00690769	0.116505
45	Adipocytokine signaling pathway	04920	0.00562914	0.116505
46	Renin secretion	4924	0.000178968	0.116505
47	Pancreatic secretion	04972	1.76877e-05	0.116505
48	Acute myeloid leukemia	05221	0.00181448	0.122222
49	Thyroid cancer	05216	0.0047258	0.126214
50	Regulation of lipolysis in adipocytes	04923	0.00286764	0.135922
51	Chemokine signaling pathway	04062	0.0199112	0.145631
52	Neurotrophin signaling pathway	04722	0.00860723	0.145631
53	TGF-beta signaling pathway	04350	0.00118252	0.145631
54	Adherens junction	04520	0.00833885	0.148148
55	Amphetamine addiction	05031	0.0087094	0.15534
56	cAMP signaling pathway	04024	0.0296003	0.165049
57	Glucagon signaling pathway	4922	0.0178166	0.165049
58	MAPK signaling pathway	04010	0.0136926	0.171171
59	Small cell lung cancer	05222	0.0112126	0.174757
60	Serotonergic synapse	04726	0.0102725	0.184466
61	Fc gamma R-mediated phagocytosis	04666	0.00894502	0.184466
62	Glioma	05214	0.000134876	0.186047
63	Estrogen signaling pathway	04915	0.00375	0.194175
64	Systemic lupus erythematosus	05322	0.00173482	0.194175
65	GABAergic synapse	04727	0.00074514	0.194175
66	Carbohydrate digestion and absorption	04973	4.65069e-05	0.194175
67	Complement and coagulation cascades	04610	0.00541206	0.203883
68	Endocrine and other factor-regulated calcium reabsorption	04961	0.0248274	0.213592
69	Platelet activation	4611	0.00615452	0.213592
70	Phototransduction	04744	0.000637706	0.213592
71	Salivary secretion	04970	7.87701e-06	0.213592
72	Regulation of actin cytoskeleton	04810	0.007918	0.223301
73	Legionellosis	05134	0.00465078	0.223301
74	Hedgehog signaling pathway	04340	0.000521792	0.223301
75	Arrhythmogenic right ventricular cardiomyopathy (ARVC)	05412	0.00363708	0.23301
76	Retrograde endocannabinoid signaling	04723	1.00386e-06	0.23301
77	PI3K-Akt signaling pathway	4151	0.01222	0.24
78	Hypertrophic cardiomyopathy (HCM)	05410	0.00229505	0.242718
79	Long-term depression	04730	0.00125511	0.242718
80	Oxytocin signaling pathway	4921	0.024065	0.252427
81	Vascular smooth muscle contraction	04270	0.0131712	0.252427
82	GnRH signaling pathway	04912	0.00647876	0.262136
83	Type I diabetes mellitus	04940	0.00100975	0.262136
84	Pancreatic cancer	05212	0.000772766	0.268519
85	Toll-like receptor signaling pathway	04620	0.0103877	0.271845
86	Bladder cancer	05219	0.00684546	0.271845
87	Cholinergic synapse	04725	0.00616209	0.271845
88	Intestinal immune network for IgA production	04672	0.00225293	0.281553
89	Synaptic vesicle cycle	04721	0.00209189	0.281553
90	Circadian rhythm - mammal	04710	0.000796349	0.291262
91	T cell receptor signaling pathway	04660	0.0155784	0.300971
92	Apoptosis	04210	0.00393917	0.300971
93	Dopaminergic synapse	04728	0.00374215	0.300971
94	Ovarian steroidogenesis	04913	0.0102724	0.31068
95	Axon guidance	04360	0.00418423	0.31068
96	Renin-angiotensin system	04614	3.84642e-05	0.31068
97	NF-kappa B signaling pathway	04064	0.000174804	0.320388
98	Antigen processing and presentation	04612	0.00129298	0.330097
99	Allograft rejection	05330	0.00051649	0.330097
100	Bacterial invasion of epithelial cells	05100	7.40475e-05	0.330097
101	Cocaine addiction	05030	0.00346955	0.339806
102	NOD-like receptor signaling pathway	04621	0.00158123	0.339806
103	Neuroactive ligand-receptor interaction	04080	0.00113806	0.359223
104	Shigellosis	05131	0.000491184	0.359223
105	Wnt signaling pathway	04310	0.00695665	0.361111
106	Ras signaling pathway	4014	0.0113442	0.375
107	TNF signaling pathway	04668	0.00149548	0.38835
108	Huntington's disease	05016	0.00046624	0.4
109	Focal adhesion	04510	0.0181634	0.407407
110	Salmonella infection	05132	0.0104585	0.407767
111	Vibrio cholerae infection	05110	0.00811256	0.407767
112	Autoimmune thyroid disease	05320	0.000860608	0.407767
113	Signaling pathways regulating pluripotency of stem cells	04550	0.000417923	0.417476
114	ErbB signaling pathway	04012	0.000353794	0.423423
115	Jak-STAT signaling pathway	04630	0.00297826	0.427184
116	Insulin signaling pathway	04910	0.00984328	0.466019
117	Melanogenesis	04916	0.000265088	0.466019
118	Graft-versus-host disease	05332	0.000623258	0.524272
119	p53 signaling pathway	04115	0.0006125	0.61165
120	mTOR signaling pathway	04150	5.67387e-05	0.825243

## Sheet: FoPA(GSE23878)
	KEGG Name	KEGG ID	Score	P value
1	Aldosterone-regulated sodium reabsorption	04960	0.00506348	0
2	Leukocyte transendothelial migration	04670	0.0417798	0.0194175
3	Bile secretion	04976	0.0112092	0.0194175
4	Intestinal immune network for IgA production	04672	0.00868231	0.0194175
5	Vasopressin-regulated water reabsorption	04962	0.00377276	0.0485437
6	NF-kappa B signaling pathway	04064	0.00373664	0.0485437
7	Asthma	05310	0.00133017	0.0582524
8	Alzheimer's disease	05010	0.00692047	0.07
9	Thyroid hormone signaling pathway	04919	0.0807162	0.0776699
10	Complement and coagulation cascades	04610	0.010205	0.0873786
11	Maturity onset diabetes of the young	04950	0.00863079	0.0873786
12	Melanoma	05218	2.7531e-05	0.0873786
13	Acute myeloid leukemia	05221	0.00312035	0.0888889
14	Bacterial invasion of epithelial cells	05100	0.000676034	0.0970874
15	Non-small cell lung cancer	05223	0.000504057	0.0974026
16	Colorectal cancer	05210	0.00658172	0.102041
17	Chronic myeloid leukemia	05220	0.00582922	0.111111
18	Parkinson's disease	05012	2.80374e-05	0.116402
19	Melanogenesis	04916	0.00428207	0.116505
20	Endometrial cancer	05213	0.000188871	0.122137
21	Apoptosis	04210	0.00885848	0.126214
22	Serotonergic synapse	04726	0.015469	0.135922
23	VEGF signaling pathway	04370	0.00584824	0.145631
24	Neurotrophin signaling pathway	04722	0.00767781	0.165049
25	Adipocytokine signaling pathway	04920	0.00316327	0.165049
26	AMPK signaling pathway	04152	0.00548642	0.17
27	Legionellosis	05134	0.0106021	0.174757
28	Regulation of lipolysis in adipocytes	04923	0.00145148	0.174757
29	Olfactory transduction	04740	0.00120146	0.174757
30	Tight junction	04530	0.00307257	0.184466
31	Mineral absorption	04978	0.00180696	0.184466
32	Retrograde endocannabinoid signaling	04723	1.39034e-06	0.184466
33	Dilated cardiomyopathy	05414	0.00868289	0.191781
34	Fc epsilon RI signaling pathway	04664	0.00705554	0.194175
35	TGF-beta signaling pathway	04350	0.000939277	0.194175
36	GnRH signaling pathway	04912	0.00870684	0.203883
37	Staphylococcus aureus infection	05150	0.00367951	0.203883
38	Systemic lupus erythematosus	05322	0.00161071	0.203883
39	Pancreatic secretion	04972	1.11523e-05	0.203883
40	TNF signaling pathway	04668	0.00535205	0.213592
41	Autoimmune thyroid disease	05320	0.00392072	0.213592
42	Type II diabetes mellitus	04930	0.000588782	0.221477
43	Circadian rhythm - mammal	04710	0.00106483	0.23301
44	Renal cell carcinoma	05211	0.00341519	0.240664
45	Sphingolipid signaling pathway	04071	0.00543921	0.242718
46	Non-alcoholic fatty liver disease	04932	0.000891849	0.242718
47	ErbB signaling pathway	04012	0.00108644	0.243243
48	Pancreatic cancer	05212	0.000910143	0.25
49	Adrenergic signaling in cardiomyocytes	04261	0.0166891	0.252427
50	Jak-STAT signaling pathway	04630	0.00810459	0.262136
51	Platelet activation	04611	0.00485002	0.262136
52	Insulin secretion	04911	0.00484228	0.262136
53	Hedgehog signaling pathway	04340	0.000484143	0.262136
54	Taste transduction	04742	0.000173888	0.262136
55	Huntington's disease	05016	0.000942622	0.266667
56	Glioma	05214	6.06232e-05	0.271318
57	cAMP signaling pathway	04024	0.0177605	0.271845
58	Ovarian steroidogenesis	04913	0.0110765	0.271845
59	Allograft rejection	05330	0.000598808	0.281553
60	Glutamatergic synapse	04724	0.00547433	0.291262
61	NOD-like receptor signaling pathway	04621	0.00190279	0.291262
62	Viral myocarditis	05416	0.00204022	0.3
63	Gastric acid secretion	04971	0.00923435	0.300971
64	Toll-like receptor signaling pathway	04620	0.0089599	0.300971
65	B cell receptor signaling pathway	04662	0.00849853	0.300971
66	MAPK signaling pathway	04010	0.00760313	0.306306
67	Fc gamma R-mediated phagocytosis	04666	0.00597479	0.31068
68	Insulin signaling pathway	04910	0.0167054	0.320388
69	Arrhythmogenic right ventricular cardiomyopathy (ARVC)	05412	0.00189918	0.330097
70	Inflammatory bowel disease	05321	0.000924502	0.330097
71	Salivary secretion	04970	3.27047e-06	0.330097
72	Chemokine signaling pathway	04062	0.00458834	0.339806
73	Axon guidance	04360	0.00331824	0.339806
74	Cocaine addiction	05030	0.00326218	0.339806
75	Signaling pathways regulating pluripotency of stem cells	4550	0.00111672	0.339806
76	GABAergic synapse	04727	0.000264972	0.339806
77	Bladder cancer	05219	0.00236901	0.349515
78	Estrogen signaling pathway	04915	0.00126198	0.349515
79	Antigen processing and presentation	04612	0.00112901	0.349515
80	Vascular smooth muscle contraction	04270	0.00697751	0.359223
81	Wnt signaling pathway	04310	0.00553756	0.361111
82	Salmonella infection	05132	0.0121783	0.368932
83	Carbohydrate digestion and absorption	04973	2.27379e-05	0.368932
84	T cell receptor signaling pathway	04660	0.0104814	0.378641
85	Graft-versus-host disease	05332	0.00243128	0.378641
86	Oxytocin signaling pathway	04921	0.0115901	0.38835
87	Amphetamine addiction	05031	0.00378403	0.38835
88	Long-term depression	04730	0.000426592	0.38835
89	Endocrine and other factor-regulated calcium reabsorption	04961	0.0101994	0.398058
90	Type I diabetes mellitus	04940	0.00047143	0.398058
91	Vibrio cholerae infection	05110	0.00889906	0.407767
92	Phototransduction	04744	0.000108563	0.407767
93	Pertussis	05133	0.00201871	0.417476
94	Dopaminergic synapse	04728	0.00174808	0.436893
95	Adherens junction	04520	0.00174772	0.444444
96	Epithelial cell signaling in Helicobacter pylori infection	05120	0.00112578	0.456311
97	Hypertrophic cardiomyopathy (HCM)	05410	0.00075111	0.456311
98	Renin-angiotensin system	04614	2.05544e-06	0.456311
99	cGMP-PKG signaling pathway	04022	0.0138529	0.461538
100	Synaptic vesicle cycle	04721	0.000614501	0.466019
101	Glucagon signaling pathway	04922	0.00622	0.475728
102	Small cell lung cancer	05222	0.00206493	0.495146
103	Renin secretion	04924	2.21312e-05	0.495146
104	Prostate cancer	05215	0.000468586	0.5
105	mTOR signaling pathway	04150	0.000428702	0.504854
106	p53 signaling pathway	04115	0.00278141	0.524272
107	Circadian entrainment	04713	1.32414e-05	0.543689
108	Neuroactive ligand-receptor interaction	04080	0.000436204	0.572816
109	Shigellosis	05131	0.000130806	0.572816
110	Cholinergic synapse	04725	0.0012489	0.582524
111	PPAR signaling pathway	03320	0.0158959	0.642857
112	Alcoholism	05034	0.000106239	0.660194
113	Regulation of actin cytoskeleton	04810	0.00206369	0.669903
114	Thyroid cancer	05216	8.89951e-05	0.68932
115	Cytosolic DNA-sensing pathway	04623	2.65437e-06	0.699029
116	Amyotrophic lateral sclerosis (ALS)	05014	8.42116e-05	0.737864
117	Prolactin signaling pathway	4917	0.000600937	0.76699
118	Ras signaling pathway	04014	0.00259843	0.776786
119	Focal adhesion	04510	0.00153776	0.777778
120	PI3K-Akt signaling pathway	04151	0.00247463	0.8

## Sheet: PADOG(GSE4107)
	Name	ID	Ppadog
1	Adherens junction	04520	0.0001
2	MAPK signaling pathway	04010	0.01
3	Renal cell carcinoma	05211	0.02
4	Axon guidance	04360	0.03
5	PPAR signaling pathway	03320	0.04
6	Colorectal cancer	05210	0.04
7	Focal adhesion	04510	0.06
8	Dorso-ventral axis formation	04320	0.06
9	Pathways in cancer	05200	0.07
10	Bacterial invasion of epithelial cells	05100	0.08
11	Prion diseases	05020	0.09
12	ECM-receptor interaction	04512	0.12
13	Wnt signaling pathway	04310	0.15
14	Gap junction	04540	0.15
15	Apoptosis	04210	0.16
16	ErbB signaling pathway	04012	0.16
17	Malaria	05144	0.17
18	Alzheimer's disease	05010	0.18
19	Parkinson's disease	05012	0.18
20	Osteoclast differentiation	04380	0.19
21	Cell adhesion molecules (CAMs)	04514	0.2
22	Vascular smooth muscle contraction	04270	0.2
23	Tight junction	04530	0.21
24	B cell receptor signaling pathway	04662	0.21
25	Leukocyte transendothelial migration	04670	0.22
26	Pathogenic Escherichia coli infection	05130	0.22
27	Chagas disease (American trypanosomiasis)	05142	0.22
28	Pancreatic cancer	05212	0.22
29	Regulation of actin cytoskeleton	04810	0.24
30	Small cell lung cancer	05222	0.24
31	mTOR signaling pathway	04150	0.24
32	Rheumatoid arthritis	05323	0.26
33	Huntington's disease	05016	0.28
34	Fc gamma R-mediated phagocytosis	04666	0.28
35	Neurotrophin signaling pathway	04722	0.28
36	T cell receptor signaling pathway	04660	0.29
37	Chronic myeloid leukemia	05220	0.29
38	Bile secretion	04976	0.33
39	Long-term potentiation	04720	0.33
40	Toxoplasmosis	05145	0.34
41	Epithelial cell signaling in Helicobacter pylori infection	05120	0.35
42	Leishmaniasis	05140	0.36
43	NOD-like receptor signaling pathway	04621	0.36
44	Thyroid cancer	05216	0.37
45	Amyotrophic lateral sclerosis (ALS)	05014	0.38
46	Arrhythmogenic right ventricular cardiomyopathy (ARVC)	05412	0.39
47	Progesterone-mediated oocyte maturation	04914	0.39
48	Complement and coagulation cascades	04610	0.43
49	Staphylococcus aureus infection	05150	0.43
50	Shigellosis	05131	0.43
51	Prostate cancer	05215	0.43
52	Sulfur relay system	04122	0.43
53	Glioma	05214	0.43
54	Viral myocarditis	05416	0.44
55	Endometrial cancer	05213	0.45
56	Melanoma	05218	0.46
57	Insulin signaling pathway	04910	0.47
58	Toll-like receptor signaling pathway	04620	0.47
59	Dilated cardiomyopathy	05414	0.48
60	Aldosterone-regulated sodium reabsorption	04960	0.49
61	Notch signaling pathway	04330	0.5
62	Intestinal immune network for IgA production	04672	0.5
63	VEGF signaling pathway	04370	0.5
64	Amoebiasis	05146	0.52
65	Calcium signaling pathway	04020	0.54
66	GnRH signaling pathway	04912	0.56
67	p53 signaling pathway	04115	0.57
68	Acute myeloid leukemia	05221	0.57
69	Melanogenesis	04916	0.58
70	SNARE interactions in vesicular transport	04130	0.58
71	Vasopressin-regulated water reabsorption	04962	0.58
72	Vibrio cholerae infection	05110	0.58
73	Long-term depression	04730	0.58
74	Carbohydrate digestion and absorption	04973	0.58
75	Oocyte meiosis	04114	0.59
76	Lysosome	04142	0.6
77	Pancreatic secretion	04972	0.62
78	Regulation of autophagy	04140	0.65
79	Salivary secretion	04970	0.67
80	Adipocytokine signaling pathway	04920	0.67
81	Gastric acid secretion	04971	0.67
82	Bladder cancer	05219	0.68
83	Non-small cell lung cancer	05223	0.68
84	Protein processing in endoplasmic reticulum	04141	0.69
85	Phosphatidylinositol signaling system	04070	0.69
86	Fc epsilon RI signaling pathway	04664	0.7
87	TGF-beta signaling pathway	04350	0.71
88	Circadian rhythm	04710	0.71
89	Hedgehog signaling pathway	04340	0.73
90	Natural killer cell mediated cytotoxicity	04650	0.74
91	Hepatitis C	05160	0.75
92	Basal cell carcinoma	05217	0.75
93	Asthma	05310	0.75
94	Chemokine signaling pathway	04062	0.76
95	Allograft rejection	05330	0.78
96	Type I diabetes mellitus	04940	0.79
97	Type II diabetes mellitus	04930	0.82
98	Cell cycle	04110	0.86
99	Systemic lupus erythematosus	05322	0.86
100	Graft-versus-host disease	05332	0.86
101	Phototransduction	04744	0.86
102	RIG-I-like receptor signaling pathway	04622	0.88
103	African trypanosomiasis	05143	0.88
104	Maturity onset diabetes of the young	04950	0.92
105	Autoimmune thyroid disease	05320	0.93
106	RNA degradation	03018	0.94
107	Antigen processing and presentation	04612	0.94
108	RNA transport	03013	0.96
109	Jak-STAT signaling pathway	04630	0.96
110	Cytosolic DNA-sensing pathway	04623	0.96
111	Cytokine-cytokine receptor interaction	04060	0.98
112	Neuroactive ligand-receptor interaction	04080	0.99
113	Taste transduction	04742	0.99
114	Olfactory transduction	04740	0.99

## Sheet: PADOG(GSE9348)
	Name	ID	Ppadog
1	Bile secretion	04976	0.0001
2	B cell receptor signaling pathway	04662	0.0001
3	Renal cell carcinoma	05211	0.01
4	Pancreatic cancer	05212	0.01
5	Non-small cell lung cancer	05223	0.01
6	Apoptosis	04210	0.03
7	Colorectal cancer	05210	0.03
8	Bladder cancer	05219	0.03
9	Small cell lung cancer	05222	0.04
10	Endometrial cancer	05213	0.04
11	Cell cycle	04110	0.05
12	Progesterone-mediated oocyte maturation	04914	0.05
13	Aldosterone-regulated sodium reabsorption	04960	0.05
14	Glioma	05214	0.05
15	Fc gamma R-mediated phagocytosis	04666	0.06
16	RNA transport	03013	0.07
17	p53 signaling pathway	04115	0.07
18	Pancreatic secretion	04972	0.08
19	Oocyte meiosis	04114	0.1
20	ErbB signaling pathway	04012	0.1
21	Prostate cancer	05215	0.1
22	Gap junction	04540	0.12
23	Chronic myeloid leukemia	05220	0.12
24	Pathways in cancer	05200	0.13
25	Phosphatidylinositol signaling system	04070	0.13
26	Long-term potentiation	04720	0.13
27	Thyroid cancer	05216	0.13
28	Gastric acid secretion	04971	0.15
29	TGF-beta signaling pathway	04350	0.16
30	NOD-like receptor signaling pathway	04621	0.17
31	Epithelial cell signaling in Helicobacter pylori infection	05120	0.21
32	Malaria	05144	0.21
33	Alzheimer's disease	05010	0.22
34	Sulfur relay system	04122	0.22
35	RNA degradation	03018	0.24
36	GnRH signaling pathway	04912	0.25
37	Vibrio cholerae infection	05110	0.26
38	Wnt signaling pathway	04310	0.27
39	Hepatitis C	05160	0.28
40	Focal adhesion	04510	0.3
41	ECM-receptor interaction	04512	0.3
42	Amoebiasis	05146	0.3
43	Pathogenic Escherichia coli infection	05130	0.3
44	Tight junction	04530	0.31
45	VEGF signaling pathway	04370	0.31
46	Acute myeloid leukemia	05221	0.33
47	Salivary secretion	04970	0.35
48	mTOR signaling pathway	04150	0.36
49	Axon guidance	04360	0.38
50	Circadian rhythm	04710	0.38
51	Amyotrophic lateral sclerosis (ALS)	05014	0.39
52	Chemokine signaling pathway	04062	0.4
53	Long-term depression	04730	0.41
54	Leukocyte transendothelial migration	04670	0.43
55	Dorso-ventral axis formation	04320	0.44
56	SNARE interactions in vesicular transport	04130	0.45
57	Rheumatoid arthritis	05323	0.47
58	Parkinson's disease	05012	0.48
59	PPAR signaling pathway	03320	0.48
60	Intestinal immune network for IgA production	04672	0.48
61	African trypanosomiasis	05143	0.48
62	Adherens junction	04520	0.49
63	T cell receptor signaling pathway	04660	0.53
64	Chagas disease (American trypanosomiasis)	05142	0.53
65	Melanoma	05218	0.55
66	Notch signaling pathway	04330	0.56
67	Huntington's disease	05016	0.57
68	Adipocytokine signaling pathway	04920	0.6
69	Carbohydrate digestion and absorption	04973	0.6
70	Calcium signaling pathway	04020	0.61
71	Neurotrophin signaling pathway	04722	0.61
72	MAPK signaling pathway	04010	0.62
73	Bacterial invasion of epithelial cells	05100	0.62
74	Basal cell carcinoma	05217	0.65
75	Shigellosis	05131	0.65
76	Protein processing in endoplasmic reticulum	04141	0.69
77	Maturity onset diabetes of the young	04950	0.7
78	Fc epsilon RI signaling pathway	04664	0.73
79	Melanogenesis	04916	0.74
80	Insulin signaling pathway	04910	0.75
81	Cytosolic DNA-sensing pathway	04623	0.76
82	Cell adhesion molecules (CAMs)	04514	0.77
83	Hedgehog signaling pathway	04340	0.77
84	Vasopressin-regulated water reabsorption	04962	0.8
85	Prion diseases	05020	0.8
86	Regulation of actin cytoskeleton	04810	0.83
87	Toxoplasmosis	05145	0.83
88	Toll-like receptor signaling pathway	04620	0.83
89	Phototransduction	04744	0.83
90	Arrhythmogenic right ventricular cardiomyopathy (ARVC)	05412	0.84
91	Type I diabetes mellitus	04940	0.84
92	Allograft rejection	05330	0.84
93	Leishmaniasis	05140	0.86
94	Cytokine-cytokine receptor interaction	04060	0.87
95	Natural killer cell mediated cytotoxicity	04650	0.87
96	Type II diabetes mellitus	04930	0.87
97	Vascular smooth muscle contraction	04270	0.89
98	Graft-versus-host disease	05332	0.89
99	Antigen processing and presentation	04612	0.91
100	Asthma	05310	0.91
101	Lysosome	04142	0.92
102	Regulation of autophagy	04140	0.92
103	Osteoclast differentiation	04380	0.94
104	Dilated cardiomyopathy	05414	0.94
105	Staphylococcus aureus infection	05150	0.95
106	Complement and coagulation cascades	04610	0.96
107	Jak-STAT signaling pathway	04630	0.97
108	Viral myocarditis	05416	0.97
109	Taste transduction	04742	0.97
110	RIG-I-like receptor signaling pathway	04622	0.98
111	Autoimmune thyroid disease	05320	0.99
112	Neuroactive ligand-receptor interaction	04080	1
113	Systemic lupus erythematosus	05322	1
114	Olfactory transduction	04740	1

## Sheet: PADOG(GSE23878)
	Name	ID	Ppadog
1	Cell adhesion molecules (CAMs)	04514	0.01
2	p53 signaling pathway	04115	0.01
3	Colorectal cancer	05210	0.02
4	Progesterone-mediated oocyte maturation	04914	0.03
5	Axon guidance	04360	0.05
6	Pancreatic cancer	05212	0.05
7	Melanoma	05218	0.06
8	Prostate cancer	05215	0.06
9	Small cell lung cancer	05222	0.07
10	Cell cycle	04110	0.08
11	Pathways in cancer	05200	0.09
12	Oocyte meiosis	04114	0.09
13	Apoptosis	04210	0.09
14	Vascular smooth muscle contraction	04270	0.1
15	Fc gamma R-mediated phagocytosis	04666	0.11
16	Calcium signaling pathway	04020	0.12
17	Aldosterone-regulated sodium reabsorption	04960	0.12
18	Glioma	05214	0.14
19	Non-small cell lung cancer	05223	0.14
20	Intestinal immune network for IgA production	04672	0.16
21	Wnt signaling pathway	04310	0.18
22	Endometrial cancer	05213	0.18
23	Tight junction	04530	0.2
24	Gap junction	04540	0.2
25	B cell receptor signaling pathway	04662	0.21
26	Sulfur relay system	04122	0.21
27	Dilated cardiomyopathy	05414	0.24
28	Chemokine signaling pathway	04062	0.25
29	TGF-beta signaling pathway	04350	0.25
30	Viral myocarditis	05416	0.25
31	Complement and coagulation cascades	04610	0.27
32	RNA transport	03013	0.29
33	Focal adhesion	04510	0.29
34	Staphylococcus aureus infection	05150	0.3
35	Gastric acid secretion	04971	0.3
36	Allograft rejection	05330	0.3
37	Arrhythmogenic right ventricular cardiomyopathy (ARVC)	05412	0.31
38	Adherens junction	04520	0.31
39	Pancreatic secretion	04972	0.32
40	Basal cell carcinoma	05217	0.32
41	Bladder cancer	05219	0.32
42	Leukocyte transendothelial migration	04670	0.33
43	Salivary secretion	04970	0.33
44	Hedgehog signaling pathway	04340	0.33
45	Asthma	05310	0.33
46	PPAR signaling pathway	03320	0.34
47	Type I diabetes mellitus	04940	0.34
48	T cell receptor signaling pathway	04660	0.35
49	Renal cell carcinoma	05211	0.35
50	Acute myeloid leukemia	05221	0.37
51	Amyotrophic lateral sclerosis (ALS)	05014	0.38
52	ErbB signaling pathway	04012	0.43
53	Rheumatoid arthritis	05323	0.44
54	Graft-versus-host disease	05332	0.44
55	Long-term potentiation	04720	0.44
56	Regulation of actin cytoskeleton	04810	0.46
57	ECM-receptor interaction	04512	0.46
58	Malaria	05144	0.46
59	Leishmaniasis	05140	0.47
60	Prion diseases	05020	0.48
61	Chagas disease (American trypanosomiasis)	05142	0.5
62	Circadian rhythm	04710	0.53
63	Toxoplasmosis	05145	0.54
64	Autoimmune thyroid disease	05320	0.54
65	Cytokine-cytokine receptor interaction	04060	0.55
66	Antigen processing and presentation	04612	0.55
67	Epithelial cell signaling in Helicobacter pylori infection	05120	0.55
68	Bile secretion	04976	0.56
69	SNARE interactions in vesicular transport	04130	0.57
70	Fc epsilon RI signaling pathway	04664	0.58
71	Phosphatidylinositol signaling system	04070	0.6
72	Hepatitis C	05160	0.61
73	Parkinson's disease	05012	0.62
74	Natural killer cell mediated cytotoxicity	04650	0.62
75	Melanogenesis	04916	0.62
76	Alzheimer's disease	05010	0.63
77	Chronic myeloid leukemia	05220	0.63
78	Pathogenic Escherichia coli infection	05130	0.64
79	Regulation of autophagy	04140	0.64
80	GnRH signaling pathway	04912	0.67
81	mTOR signaling pathway	04150	0.68
82	Neurotrophin signaling pathway	04722	0.71
83	NOD-like receptor signaling pathway	04621	0.72
84	Thyroid cancer	05216	0.72
85	MAPK signaling pathway	04010	0.73
86	Carbohydrate digestion and absorption	04973	0.74
87	Systemic lupus erythematosus	05322	0.77
88	Amoebiasis	05146	0.77
89	Bacterial invasion of epithelial cells	05100	0.77
90	Adipocytokine signaling pathway	04920	0.77
91	Insulin signaling pathway	04910	0.78
92	Toll-like receptor signaling pathway	04620	0.79
93	Dorso-ventral axis formation	04320	0.79
94	Protein processing in endoplasmic reticulum	04141	0.8
95	RNA degradation	03018	0.82
96	Notch signaling pathway	04330	0.82
97	Lysosome	04142	0.83
98	Vasopressin-regulated water reabsorption	04962	0.83
99	Shigellosis	05131	0.86
100	Osteoclast differentiation	04380	0.88
101	Jak-STAT signaling pathway	04630	0.89
102	Huntington's disease	05016	0.89
103	Long-term depression	04730	0.89
104	Maturity onset diabetes of the young	04950	0.89
105	Vibrio cholerae infection	05110	0.91
106	RIG-I-like receptor signaling pathway	04622	0.91
107	VEGF signaling pathway	04370	0.91
108	Cytosolic DNA-sensing pathway	04623	0.92
109	Taste transduction	04742	0.94
110	Type II diabetes mellitus	04930	0.94
111	African trypanosomiasis	05143	0.95
112	Phototransduction	04744	0.96
113	Neuroactive ligand-receptor interaction	04080	0.98
114	Olfactory transduction	04740	1

## Sheet: PADOG(GSE4183)
	Name	ID	Ppadog
1	Focal adhesion	04510	0.0001
2	Vascular smooth muscle contraction	04270	0.0001
3	Small cell lung cancer	05222	0.0001
4	ECM-receptor interaction	04512	0.02
5	Malaria	05144	0.03
6	Renal cell carcinoma	05211	0.03
7	Rheumatoid arthritis	05323	0.04
8	Adipocytokine signaling pathway	04920	0.05
9	Bladder cancer	05219	0.06
10	Bacterial invasion of epithelial cells	05100	0.07
11	Pancreatic cancer	05212	0.08
12	Pathways in cancer	05200	0.09
13	Fc gamma R-mediated phagocytosis	04666	0.1
14	PPAR signaling pathway	03320	0.11
15	Complement and coagulation cascades	04610	0.11
16	NOD-like receptor signaling pathway	04621	0.11
17	Amoebiasis	05146	0.12
18	Shigellosis	05131	0.12
19	Glioma	05214	0.12
20	Dorso-ventral axis formation	04320	0.13
21	Neurotrophin signaling pathway	04722	0.16
22	Progesterone-mediated oocyte maturation	04914	0.16
23	ErbB signaling pathway	04012	0.16
24	Chronic myeloid leukemia	05220	0.16
25	Protein processing in endoplasmic reticulum	04141	0.17
26	TGF-beta signaling pathway	04350	0.18
27	mTOR signaling pathway	04150	0.18
28	Thyroid cancer	05216	0.18
29	Non-small cell lung cancer	05223	0.18
30	Adherens junction	04520	0.19
31	Circadian rhythm	04710	0.19
32	Alzheimer's disease	05010	0.2
33	Epithelial cell signaling in Helicobacter pylori infection	05120	0.2
34	Prion diseases	05020	0.2
35	Melanoma	05218	0.22
36	Regulation of actin cytoskeleton	04810	0.26
37	Long-term potentiation	04720	0.26
38	Colorectal cancer	05210	0.26
39	Huntington's disease	05016	0.28
40	Gap junction	04540	0.28
41	Arrhythmogenic right ventricular cardiomyopathy (ARVC)	05412	0.29
42	Acute myeloid leukemia	05221	0.29
43	Parkinson's disease	05012	0.3
44	Dilated cardiomyopathy	05414	0.33
45	Apoptosis	04210	0.34
46	VEGF signaling pathway	04370	0.34
47	Vibrio cholerae infection	05110	0.35
48	Cell adhesion molecules (CAMs)	04514	0.36
49	Bile secretion	04976	0.37
50	Vasopressin-regulated water reabsorption	04962	0.38
51	Chemokine signaling pathway	04062	0.4
52	Oocyte meiosis	04114	0.42
53	Staphylococcus aureus infection	05150	0.42
54	Cytosolic DNA-sensing pathway	04623	0.42
55	Leukocyte transendothelial migration	04670	0.43
56	Cell cycle	04110	0.45
57	Amyotrophic lateral sclerosis (ALS)	05014	0.45
58	Sulfur relay system	04122	0.45
59	Long-term depression	04730	0.46
60	RNA transport	03013	0.47
61	Wnt signaling pathway	04310	0.47
62	Hedgehog signaling pathway	04340	0.48
63	Gastric acid secretion	04971	0.48
64	Phosphatidylinositol signaling system	04070	0.52
65	B cell receptor signaling pathway	04662	0.52
66	Prostate cancer	05215	0.55
67	Axon guidance	04360	0.57
68	Pathogenic Escherichia coli infection	05130	0.57
69	SNARE interactions in vesicular transport	04130	0.6
70	Endometrial cancer	05213	0.6
71	MAPK signaling pathway	04010	0.61
72	Insulin signaling pathway	04910	0.62
73	Hepatitis C	05160	0.62
74	Chagas disease (American trypanosomiasis)	05142	0.62
75	GnRH signaling pathway	04912	0.62
76	T cell receptor signaling pathway	04660	0.63
77	Notch signaling pathway	04330	0.64
78	p53 signaling pathway	04115	0.65
79	RNA degradation	03018	0.65
80	African trypanosomiasis	05143	0.65
81	Tight junction	04530	0.66
82	Cytokine-cytokine receptor interaction	04060	0.67
83	Type II diabetes mellitus	04930	0.68
84	Lysosome	04142	0.71
85	Leishmaniasis	05140	0.72
86	Osteoclast differentiation	04380	0.73
87	Aldosterone-regulated sodium reabsorption	04960	0.76
88	Fc epsilon RI signaling pathway	04664	0.76
89	Salivary secretion	04970	0.77
90	Viral myocarditis	05416	0.79
91	Calcium signaling pathway	04020	0.8
92	Natural killer cell mediated cytotoxicity	04650	0.81
93	Toxoplasmosis	05145	0.83
94	Antigen processing and presentation	04612	0.84
95	Basal cell carcinoma	05217	0.84
96	Pancreatic secretion	04972	0.85
97	Melanogenesis	04916	0.85
98	Maturity onset diabetes of the young	04950	0.86
99	Regulation of autophagy	04140	0.88
100	Carbohydrate digestion and absorption	04973	0.89
101	Toll-like receptor signaling pathway	04620	0.9
102	Graft-versus-host disease	05332	0.9
103	Type I diabetes mellitus	04940	0.92
104	Phototransduction	04744	0.94
105	Jak-STAT signaling pathway	04630	0.95
106	RIG-I-like receptor signaling pathway	04622	0.95
107	Asthma	05310	0.96
108	Intestinal immune network for IgA production	04672	0.97
109	Autoimmune thyroid disease	05320	0.97
110	Allograft rejection	05330	0.97
111	Neuroactive ligand-receptor interaction	04080	1
112	Olfactory transduction	04740	1
113	Systemic lupus erythematosus	05322	1
114	Taste transduction	04742	1

## Sheet: CePa(GSE4107)
ID	KEGG ID	P Value
1	hsa04514	0.00990099
2	hsa00563	0.00990099
3	hsa04810	0.00990099
4	hsa04722	0.00990099
5	hsa00250	0.00990099
6	hsa00983	0.00990099
7	hsa05414	0.00990099
8	hsa04310	0.00990099
9	hsa00051	0.00990099
10	hsa04621	0.00990099
11	hsa00072	0.00990099
12	hsa00601	0.00990099
13	hsa05412	0.00990099
14	hsa00290	0.00990099
15	hsa04920	0.00990099
16	hsa04742	0.00990099
17	hsa04512	0.00990099
18	hsa00240	0.00990099
19	hsa04623	0.00990099
20	hsa05010	0.00990099
21	hsa04622	0.00990099
22	hsa04142	0.00990099
23	hsa00010	0.00990099
24	hsa05100	0.00990099
25	hsa05020	0.00990099
26	hsa05012	0.00990099
27	hsa04012	0.00990099
28	hsa04520	0.00990099
29	hsa00450	0.00990099
30	hsa00030	0.00990099
31	hsa05223	0.00990099
32	hsa00640	0.00990099
33	hsa04972	0.00990099
34	hsa05145	0.00990099
35	hsa04330	0.00990099
36	hsa04020	0.00990099
37	hsa00600	0.00990099
38	hsa04510	0.00990099
39	hsa00750	0.00990099
40	hsa04976	0.00990099
41	hsa05014	0.00990099
42	hsa04916	0.00990099
43	hsa00534	0.00990099
44	hsa00650	0.00990099
45	hsa05410	0.00990099
46	hsa00340	0.00990099
47	hsa00053	0.00990099
48	hsa04530	0.00990099
49	hsa00310	0.00990099
50	hsa00564	0.00990099
51	hsa00592	0.00990099
52	hsa00920	0.00990099
53	hsa00120	0.00990099
54	hsa00460	0.00990099
55	hsa05210	0.00990099
56	hsa05150	0.00990099
57	hsa00020	0.00990099
58	hsa04914	0.00990099
59	hsa00562	0.00990099
60	hsa04660	0.00990099
61	hsa04370	0.00990099
62	hsa00500	0.00990099
63	hsa00512	0.00990099
64	hsa00280	0.00990099
65	hsa00900	0.00990099
66	hsa05416	0.00990099
67	hsa00350	0.00990099
68	hsa00040	0.00990099
69	hsa00480	0.00990099
70	hsa04260	0.00990099
71	hsa04144	0.00990099
72	hsa05217	0.00990099
73	hsa04971	0.00990099
74	hsa04270	0.00990099
75	hsa00360	0.00990099
76	hsa04340	0.00990099
77	hsa05222	0.00990099
78	hsa00330	0.00990099
79	hsa04380	0.00990099
80	hsa04060	0.00990099
81	hsa04910	0.00990099
82	hsa00230	0.00990099
83	hsa00590	0.00990099
84	hsa00400	0.00990099
85	hsa00410	0.00990099
86	hsa00270	0.00990099
87	hsa00970	0.00990099
88	hsa04670	0.00990099
89	hsa04970	0.00990099
90	hsa04610	0.00990099
91	hsa04960	0.00990099
92	hsa00232	0.00990099
93	hsa05215	0.00990099
94	hsa05016	0.00990099
95	hsa04666	0.00990099
96	hsa05214	0.00990099
97	hsa05218	0.00990099
98	hsa04962	0.00990099
99	hsa00520	0.00990099
100	hsa00260	0.00990099
101	hsa05200	0.00990099
102	hsa00532	0.00990099
103	hsa04930	0.00990099
104	hsa05213	0.00990099
105	hsa00770	0.00990099
106	hsa04010	0.00990099
107	hsa04114	0.00990099
108	hsa00760	0.00990099
109	hsa01040	0.00990099
110	hsa05142	0.00990099
111	hsa00062	0.00990099
112	hsa04912	0.00990099
113	hsa04350	0.00990099
114	hsa00603	0.00990099
115	hsa00561	0.00990099
116	hsa04740	0.00990099
117	hsa00630	0.00990099
118	hsa00604	0.00990099
119	hsa04720	0.00990099
120	hsa03013	0.00990099
121	hsa04210	0.00990099
122	hsa00980	0.00990099
123	hsa00510	0.00990099
124	hsa00071	0.00990099
125	hsa00591	0.00990099
126	hsa05322	0.00990099
127	hsa00531	0.00990099
128	hsa04620	0.00990099
129	hsa05131	0.00990099
130	hsa04540	0.00990099
131	hsa04360	0.00990099
132	hsa04664	0.00990099
133	hsa00740	0.00990099
134	hsa00830	0.00990099
135	hsa00565	0.00990099
136	hsa00860	0.00990099
137	hsa00380	0.00990099
138	hsa05120	0.00990099
139	hsa00620	0.00990099
140	hsa00982	0.00990099
141	hsa05110	0.019802
142	hsa00790	0.019802
143	hsa00052	0.019802
144	hsa05212	0.019802
145	hsa03015	0.019802
146	hsa04145	0.019802
147	hsa04650	0.019802
148	hsa05216	0.019802
149	hsa00910	0.019802
150	hsa04062	0.019802
151	hsa05220	0.019802
152	hsa05160	0.019802
153	hsa00140	0.019802
154	hsa04672	0.019802
155	hsa00100	0.019802
156	hsa04730	0.019802
157	hsa04150	0.019802
158	hsa05146	0.029703
159	hsa00670	0.029703
160	hsa05221	0.029703
161	hsa04973	0.029703
162	hsa04612	0.029703
163	hsa05320	0.029703
164	hsa05144	0.029703
165	hsa03320	0.029703
166	hsa04662	0.029703
167	hsa05330	0.039604
168	hsa04141	0.039604
169	hsa05130	0.039604
170	hsa05140	0.039604
171	hsa04080	0.039604
172	hsa00430	0.0594059
173	hsa03018	0.0594059
174	hsa04710	0.0693069
175	hsa04110	0.0792079
176	hsa05211	0.0891089
177	hsa05219	0.0891089
178	hsa04630	0.118812
179	hsa04130	0.128713
180	hsa04950	0.168317
181	hsa00061	0.19802
182	hsa04140	0.267327
183	hsa04744	0.306931
184	hsa04122	0.326733
185	hsa04115	0.613861
186	hsa04320	0.811881

## Sheet: CePa(GSE9348)
ID	KEGG ID	P Value
1	hsa04514	0.00990099
2	hsa00430	0.00990099
3	hsa00563	0.00990099
4	hsa04810	0.00990099
5	hsa04722	0.00990099
6	hsa00250	0.00990099
7	hsa00983	0.00990099
8	hsa05414	0.00990099
9	hsa04310	0.00990099
10	hsa00051	0.00990099
11	hsa04621	0.00990099
12	hsa04140	0.00990099
13	hsa00072	0.00990099
14	hsa00601	0.00990099
15	hsa05412	0.00990099
16	hsa05110	0.00990099
17	hsa00290	0.00990099
18	hsa04920	0.00990099
19	hsa04742	0.00990099
20	hsa04512	0.00990099
21	hsa00240	0.00990099
22	hsa04623	0.00990099
23	hsa05010	0.00990099
24	hsa04622	0.00990099
25	hsa04142	0.00990099
26	hsa00010	0.00990099
27	hsa05100	0.00990099
28	hsa05020	0.00990099
29	hsa05012	0.00990099
30	hsa04012	0.00990099
31	hsa04520	0.00990099
32	hsa00450	0.00990099
33	hsa00030	0.00990099
34	hsa05223	0.00990099
35	hsa00640	0.00990099
36	hsa04972	0.00990099
37	hsa05145	0.00990099
38	hsa04330	0.00990099
39	hsa05146	0.00990099
40	hsa04020	0.00990099
41	hsa00790	0.00990099
42	hsa00600	0.00990099
43	hsa05330	0.00990099
44	hsa04510	0.00990099
45	hsa00750	0.00990099
46	hsa04130	0.00990099
47	hsa04976	0.00990099
48	hsa05014	0.00990099
49	hsa04141	0.00990099
50	hsa04916	0.00990099
51	hsa00052	0.00990099
52	hsa00534	0.00990099
53	hsa00670	0.00990099
54	hsa00650	0.00990099
55	hsa05410	0.00990099
56	hsa00340	0.00990099
57	hsa00053	0.00990099
58	hsa05221	0.00990099
59	hsa04530	0.00990099
60	hsa04320	0.00990099
61	hsa00310	0.00990099
62	hsa00564	0.00990099
63	hsa00592	0.00990099
64	hsa00920	0.00990099
65	hsa00120	0.00990099
66	hsa00460	0.00990099
67	hsa05210	0.00990099
68	hsa05150	0.00990099
69	hsa00020	0.00990099
70	hsa04914	0.00990099
71	hsa00562	0.00990099
72	hsa05212	0.00990099
73	hsa04660	0.00990099
74	hsa04370	0.00990099
75	hsa00500	0.00990099
76	hsa04973	0.00990099
77	hsa00512	0.00990099
78	hsa00280	0.00990099
79	hsa03015	0.00990099
80	hsa00900	0.00990099
81	hsa05416	0.00990099
82	hsa00350	0.00990099
83	hsa00040	0.00990099
84	hsa00480	0.00990099
85	hsa04260	0.00990099
86	hsa04144	0.00990099
87	hsa05217	0.00990099
88	hsa04971	0.00990099
89	hsa04270	0.00990099
90	hsa00360	0.00990099
91	hsa04612	0.00990099
92	hsa04145	0.00990099
93	hsa04650	0.00990099
94	hsa04340	0.00990099
95	hsa04630	0.00990099
96	hsa05222	0.00990099
97	hsa05320	0.00990099
98	hsa00330	0.00990099
99	hsa04380	0.00990099
100	hsa04060	0.00990099
101	hsa04910	0.00990099
102	hsa00230	0.00990099
103	hsa05144	0.00990099
104	hsa00590	0.00990099
105	hsa03018	0.00990099
106	hsa00400	0.00990099
107	hsa00410	0.00990099
108	hsa04950	0.00990099
109	hsa05216	0.00990099
110	hsa00270	0.00990099
111	hsa00970	0.00990099
112	hsa04122	0.00990099
113	hsa04670	0.00990099
114	hsa04970	0.00990099
115	hsa03320	0.00990099
116	hsa00910	0.00990099
117	hsa04062	0.00990099
118	hsa04610	0.00990099
119	hsa05220	0.00990099
120	hsa04960	0.00990099
121	hsa00232	0.00990099
122	hsa05215	0.00990099
123	hsa05016	0.00990099
124	hsa04666	0.00990099
125	hsa05214	0.00990099
126	hsa05218	0.00990099
127	hsa04962	0.00990099
128	hsa00520	0.00990099
129	hsa00260	0.00990099
130	hsa05200	0.00990099
131	hsa00532	0.00990099
132	hsa05211	0.00990099
133	hsa05160	0.00990099
134	hsa05130	0.00990099
135	hsa04930	0.00990099
136	hsa05213	0.00990099
137	hsa00140	0.00990099
138	hsa00770	0.00990099
139	hsa04010	0.00990099
140	hsa04114	0.00990099
141	hsa04662	0.00990099
142	hsa00760	0.00990099
143	hsa01040	0.00990099
144	hsa05142	0.00990099
145	hsa00062	0.00990099
146	hsa04912	0.00990099
147	hsa00061	0.00990099
148	hsa04350	0.00990099
149	hsa00603	0.00990099
150	hsa00561	0.00990099
151	hsa04740	0.00990099
152	hsa05219	0.00990099
153	hsa00630	0.00990099
154	hsa00604	0.00990099
155	hsa04720	0.00990099
156	hsa03013	0.00990099
157	hsa05140	0.00990099
158	hsa04210	0.00990099
159	hsa04672	0.00990099
160	hsa00980	0.00990099
161	hsa00510	0.00990099
162	hsa00071	0.00990099
163	hsa00100	0.00990099
164	hsa00591	0.00990099
165	hsa04730	0.00990099
166	hsa00531	0.00990099
167	hsa04110	0.00990099
168	hsa04620	0.00990099
169	hsa05131	0.00990099
170	hsa04540	0.00990099
171	hsa04360	0.00990099
172	hsa04664	0.00990099
173	hsa00740	0.00990099
174	hsa04150	0.00990099
175	hsa00830	0.00990099
176	hsa00565	0.00990099
177	hsa04080	0.00990099
178	hsa04744	0.00990099
179	hsa00860	0.00990099
180	hsa00380	0.00990099
181	hsa05120	0.00990099
182	hsa00620	0.00990099
183	hsa00982	0.00990099
184	hsa04710	0.029703
185	hsa04115	0.039604
186	hsa05322	0.287129

[truncated: 6 more sheets: CePa(GSE23878), CePa(GSE4183), SPIA(GSE4107), SPIA(GSE9348), SPIA(GSE23878), SPIA(GSE4183)]
