# Supplementary material for: FoPA: identifying perturbed signaling pathways in clinical conditions using formal methods
Source: BMC Bioinformatics. 2019 Feb 26;20:92. doi: 10.1186/s12859-019-2635-6 (PMC6390332; doi:10.1186/s12859-019-2635-6)
Supplement: Supplementary file 5 — The results of four methods (FoPA, PADOG, CePa, and SPIA) on GSE8671 dataset. (XLSX 37 kb) [file 12859_2019_2635_MOESM5_ESM.xlsx]

## Sheet: FoPA(GSE8671)
ID	KEEG pathway name	KEGG ID	Score	P value
1	Non-small cell lung cancer	05223	0.00144637	0.00649351
2	Intestinal immune network for IgA production	04672	0.00808206	0.0194175
3	Aldosterone-regulated sodium reabsorption	04960	0.00156529	0.0194175
4	Tight junction	04530	0.0120165	0.038835
5	p53 signaling pathway	04115	0.177861	0.0485437
6	Wnt signaling pathway	04310	0.02982	0.0555556
7	Mineral absorption	04978	0.0100357	0.0679612
8	Renin-angiotensin system	04614	0.000431582	0.0679612
9	Alzheimer's disease	05010	0.00659292	0.07
10	Vasopressin-regulated water reabsorption	04962	0.00257839	0.0776699
11	NF-kappa B signaling pathway	04064	0.00159411	0.0776699
12	Neurotrophin signaling pathway	04722	0.0115369	0.0873786
13	Melanoma	05218	2.34005e-05	0.0970874
14	Colorectal cancer	05210	0.00634449	0.107143
15	Leukocyte transendothelial migration	04670	0.0202965	0.126214
16	Regulation of lipolysis in adipocytes	04923	0.00294189	0.126214
17	Asthma	05310	0.000436145	0.135922
18	Cytosolic DNA-sensing pathway	04623	0.000428248	0.135922
19	VEGF signaling pathway	04370	0.00579203	0.145631
20	Melanogenesis	04916	0.00248745	0.145631
21	Huntington's disease	05016	0.00465565	0.146667
22	Maturity onset diabetes of the young	04950	0.00395217	0.15534
23	Pertussis	05133	0.00918067	0.165049
24	Hedgehog signaling pathway	04340	0.000729643	0.165049
25	Legionellosis	05134	0.00775847	0.174757
26	Alcoholism	05034	0.00120421	0.174757
27	Fc epsilon RI signaling pathway	04664	0.00598092	0.203883
28	Chronic myeloid leukemia	05220	0.00149231	0.211111
29	Complement and coagulation cascades	04610	0.00454286	0.213592
30	Renal cell carcinoma	05211	0.0052376	0.219917
31	Endometrial cancer	05213	5.88387e-05	0.221374
32	Non-alcoholic fatty liver disease	04932	0.00104658	0.223301
33	TNF signaling pathway	04668	0.00445494	0.23301
34	Sphingolipid signaling pathway	04071	0.00539123	0.242718
35	Autoimmune thyroid disease	05320	0.00331547	0.242718
36	MAPK signaling pathway	04010	0.00928051	0.252252
37	Insulin signaling pathway	04910	0.0224342	0.252427
38	GnRH signaling pathway	04912	0.00661258	0.252427
39	Type I diabetes mellitus	04940	0.00120038	0.252427
40	Systemic lupus erythematosus	05322	0.000923057	0.252427
41	Allograft rejection	05330	0.000921294	0.252427
42	Olfactory transduction	04740	0.000505738	0.252427
43	Adherens junction	04520	0.00484646	0.259259
44	Ovarian steroidogenesis	04913	0.0120659	0.262136
45	B cell receptor signaling pathway	04662	0.0092218	0.271845
46	Apoptosis	04210	0.00421455	0.281553
47	Pancreatic cancer	05212	0.000622256	0.287037
48	Serotonergic synapse	04726	0.00813623	0.291262
49	Parkinson's disease	05012	9.1367e-07	0.296296
50	Thyroid hormone signaling pathway	04919	0.0350225	0.300971
51	Vascular smooth muscle contraction	04270	0.010232	0.300971
52	Cocaine addiction	05030	0.00526183	0.300971
53	mTOR signaling pathway	04150	0.00153058	0.300971
54	TGF-beta signaling pathway	04350	0.000641778	0.300971
55	Insulin secretion	04911	0.0029951	0.31068
56	Adipocytokine signaling pathway	04920	0.000502205	0.31068
57	Prostate cancer	05215	0.000654723	0.328283
58	Bladder cancer	05219	0.00323027	0.330097
59	Type II diabetes mellitus	04930	0.000239488	0.33557
60	Endocrine and other factor-regulated calcium reabsorption	04961	0.0143976	0.339806
61	Axon guidance	04360	0.00333997	0.339806
62	Estrogen signaling pathway	04915	0.0013694	0.339806
63	Signaling pathways regulating pluripotency of stem cells	04550	0.000920812	0.339806
64	Glioma	05214	2.6194e-05	0.341085
65	Glutamatergic synapse	04724	0.00478409	0.349515
66	Circadian rhythm - mammal	04710	0.000688644	0.349515
67	Amyotrophic lateral sclerosis (ALS)	05014	0.000632879	0.349515
68	Chemokine signaling pathway	04062	0.00347054	0.368932
69	cAMP signaling pathway	04024	0.0109149	0.378641
70	Prolactin signaling pathway	04917	0.00313688	0.378641
71	Epithelial cell signaling in Helicobacter pylori infection	05120	0.00202503	0.378641
72	Long-term depression	04730	0.000452696	0.378641
73	Viral myocarditis	05416	0.00113424	0.381818
74	Fc gamma R-mediated phagocytosis	04666	0.00402561	0.38835
75	Salivary secretion	04970	1.5557e-06	0.38835
76	Gastric acid secretion	04971	0.00736164	0.398058
77	Toll-like receptor signaling pathway	04620	0.00520681	0.398058
78	Graft-versus-host disease	05332	0.00217019	0.398058
79	PPAR signaling pathway	03320	0.0544289	0.401786
80	Vibrio cholerae infection	05110	0.0083588	0.407767
81	AMPK signaling pathway	04152	0.00138328	0.41
82	Salmonella infection	05132	0.0102877	0.417476
83	Adrenergic signaling in cardiomyocytes	04261	0.00783462	0.417476
84	Taste transduction	04742	0.000104727	0.417476
85	Platelet activation	04611	0.00238272	0.427184
86	Cholinergic synapse	04725	0.00224778	0.427184
87	Oxytocin signaling pathway	04921	0.0102985	0.436893
88	Glucagon signaling pathway	04922	0.00745157	0.436893
89	NOD-like receptor signaling pathway	04621	0.00118129	0.436893
90	Staphylococcus aureus infection	05150	0.000605273	0.436893
91	cGMP-PKG signaling pathway	04022	0.0145855	0.442308
92	Jak-STAT signaling pathway	04630	0.00235692	0.446602
93	Synaptic vesicle cycle	04721	0.000730725	0.446602
94	GABAergic synapse	04727	7.41396e-05	0.446602
95	Renin secretion	04924	3.00541e-05	0.446602
96	Carbohydrate digestion and absorption	04973	1.49982e-05	0.446602
97	Phototransduction	04744	6.83719e-05	0.456311
98	Small cell lung cancer	05222	0.00213783	0.466019
99	T cell receptor signaling pathway	04660	0.00827951	0.475728
100	Inflammatory bowel disease	05321	0.000424313	0.475728
101	Thyroid cancer	05216	0.000356188	0.475728
102	Hypertrophic cardiomyopathy (HCM)	05410	0.000295494	0.475728
103	Bacterial invasion of epithelial cells	05100	4.35178e-05	0.475728
104	ErbB signaling pathway	04012	0.0002427	0.477477
105	Amphetamine addiction	05031	0.00239784	0.485437
106	Antigen processing and presentation	04612	0.000509365	0.504854
107	Focal adhesion	04510	0.00528237	0.518519
108	Shigellosis	05131	0.000191435	0.524272
109	Ras signaling pathway	04014	0.00592201	0.526786
110	Dilated cardiomyopathy	05414	0.00261295	0.527397
111	Retrograde endocannabinoid signaling	04723	1.52806e-07	0.543689
112	Bile secretion	04976	0.000941849	0.553398
113	PI3K-Akt signaling pathway	04151	0.00410615	0.56
114	Dopaminergic synapse	04728	0.00115581	0.563107
115	Circadian entrainment	04713	1.04793e-05	0.592233
116	Pancreatic secretion	04972	5.58372e-07	0.669903
117	Acute myeloid leukemia	05221	0.000184029	0.727778
118	Regulation of actin cytoskeleton	04810	0.00186483	0.728155
119	Neuroactive ligand-receptor interaction	04080	0.000214205	0.737864
120	Arrhythmogenic right ventricular cardiomyopathy (ARVC)	05412	0.000115957	0.805825

## Sheet: PADOG(GSE8671)
	KEGG Pathway Name	KEGG ID	Ppadog
1	RNA transport	03013	0.0001
2	Cell cycle	04110	0.0001
3	p53 signaling pathway	04115	0.0001
4	Progesterone-mediated oocyte maturation	04914	0.0001
5	Colorectal cancer	05210	0.0001
6	Non-small cell lung cancer	05223	0.0001
7	Endometrial cancer	05213	0.01
8	Small cell lung cancer	05222	0.03
9	Glioma	05214	0.03
10	RNA degradation	03018	0.04
11	Apoptosis	04210	0.04
12	Prostate cancer	05215	0.04
13	Prion diseases	05020	0.04
14	Gap junction	04540	0.05
15	Pancreatic cancer	05212	0.05
16	Bladder cancer	05219	0.08
17	Chronic myeloid leukemia	05220	0.09
18	Fc gamma R-mediated phagocytosis	04666	0.1
19	Oocyte meiosis	04114	0.11
20	Aldosterone-regulated sodium reabsorption	04960	0.13
21	Pathogenic Escherichia coli infection	05130	0.14
22	Acute myeloid leukemia	05221	0.14
23	mTOR signaling pathway	04150	0.15
24	B cell receptor signaling pathway	04662	0.15
25	Circadian rhythm	04710	0.16
26	Sulfur relay system	04122	0.16
27	Thyroid cancer	05216	0.17
28	Wnt signaling pathway	04310	0.2
29	Vibrio cholerae infection	05110	0.2
30	Renal cell carcinoma	05211	0.21
31	Cell adhesion molecules (CAMs)	04514	0.22
32	Staphylococcus aureus infection	05150	0.22
33	Chagas disease (American trypanosomiasis)	05142	0.24
34	Melanoma	05218	0.24
35	Type I diabetes mellitus	04940	0.24
36	NOD-like receptor signaling pathway	04621	0.25
37	Viral myocarditis	05416	0.26
38	Pancreatic secretion	04972	0.27
39	Pathways in cancer	05200	0.3
40	Antigen processing and presentation	04612	0.3
41	Intestinal immune network for IgA production	04672	0.3
42	Bile secretion	04976	0.31
43	Adherens junction	04520	0.31
44	Gastric acid secretion	04971	0.33
45	Allograft rejection	05330	0.33
46	Fc epsilon RI signaling pathway	04664	0.33
47	Vascular smooth muscle contraction	04270	0.34
48	Malaria	05144	0.34
49	Basal cell carcinoma	05217	0.35
50	Axon guidance	04360	0.36
51	Tight junction	04530	0.38
52	Graft-versus-host disease	05332	0.39
53	Chemokine signaling pathway	04062	0.4
54	ECM-receptor interaction	04512	0.4
55	Shigellosis	05131	0.41
56	TGF-beta signaling pathway	04350	0.42
57	Asthma	05310	0.43
58	Rheumatoid arthritis	05323	0.45
59	Leishmaniasis	05140	0.46
60	Dorso-ventral axis formation	04320	0.47
61	Amoebiasis	05146	0.49
62	Protein processing in endoplasmic reticulum	04141	0.51
63	Toxoplasmosis	05145	0.52
64	Long-term depression	04730	0.53
65	Salivary secretion	04970	0.55
66	Carbohydrate digestion and absorption	04973	0.55
67	Leukocyte transendothelial migration	04670	0.57
68	T cell receptor signaling pathway	04660	0.57
69	Complement and coagulation cascades	04610	0.58
70	Cytosolic DNA-sensing pathway	04623	0.59
71	Hepatitis C	05160	0.6
72	Amyotrophic lateral sclerosis (ALS)	05014	0.61
73	Hedgehog signaling pathway	04340	0.62
74	Lysosome	04142	0.64
75	Epithelial cell signaling in Helicobacter pylori infection	05120	0.64
76	Bacterial invasion of epithelial cells	05100	0.65
77	Focal adhesion	04510	0.66
78	Systemic lupus erythematosus	05322	0.67
79	Maturity onset diabetes of the young	04950	0.7
80	PPAR signaling pathway	03320	0.72
81	Insulin signaling pathway	04910	0.73
82	GnRH signaling pathway	04912	0.73
83	ErbB signaling pathway	04012	0.74
84	Dilated cardiomyopathy	05414	0.75
85	SNARE interactions in vesicular transport	04130	0.76
86	Phosphatidylinositol signaling system	04070	0.78
87	African trypanosomiasis	05143	0.78
88	Vasopressin-regulated water reabsorption	04962	0.79
89	Long-term potentiation	04720	0.79
90	Autoimmune thyroid disease	05320	0.79
91	VEGF signaling pathway	04370	0.79
92	Regulation of actin cytoskeleton	04810	0.81
93	Neurotrophin signaling pathway	04722	0.81
94	Adipocytokine signaling pathway	04920	0.81
95	Natural killer cell mediated cytotoxicity	04650	0.82
96	Alzheimer's disease	05010	0.83
97	Osteoclast differentiation	04380	0.85
98	Arrhythmogenic right ventricular cardiomyopathy (ARVC)	05412	0.86
99	Type II diabetes mellitus	04930	0.88
100	Phototransduction	04744	0.88
101	Toll-like receptor signaling pathway	04620	0.89
102	Notch signaling pathway	04330	0.91
103	Regulation of autophagy	04140	0.92
104	Calcium signaling pathway	04020	0.93
105	Melanogenesis	04916	0.94
106	Cytokine-cytokine receptor interaction	04060	0.96
107	Parkinson's disease	05012	0.96
108	Huntington's disease	05016	0.98
109	RIG-I-like receptor signaling pathway	04622	0.98
110	MAPK signaling pathway	04010	0.99
111	Taste transduction	04742	0.99
112	Jak-STAT signaling pathway	04630	1
113	Neuroactive ligand-receptor interaction	04080	1
114	Olfactory transduction	04740	1

## Sheet: CePa(GSE8671)
ID	KEGG ID	P Value
1	hsa04514	0.00990099
2	hsa00430	0.00990099
3	hsa00563	0.00990099
4	hsa04810	0.00990099
5	hsa04710	0.00990099
6	hsa04722	0.00990099
7	hsa00250	0.00990099
8	hsa00983	0.00990099
9	hsa05414	0.00990099
10	hsa04310	0.00990099
11	hsa00051	0.00990099
12	hsa04621	0.00990099
13	hsa04140	0.00990099
14	hsa00072	0.00990099
15	hsa00601	0.00990099
16	hsa05412	0.00990099
17	hsa05110	0.00990099
18	hsa00290	0.00990099
19	hsa04920	0.00990099
20	hsa04742	0.00990099
21	hsa04512	0.00990099
22	hsa00240	0.00990099
23	hsa04623	0.00990099
24	hsa05010	0.00990099
25	hsa04622	0.00990099
26	hsa00010	0.00990099
27	hsa05100	0.00990099
28	hsa05020	0.00990099
29	hsa05012	0.00990099
30	hsa04012	0.00990099
31	hsa04520	0.00990099
32	hsa00450	0.00990099
33	hsa00030	0.00990099
34	hsa05223	0.00990099
35	hsa00640	0.00990099
36	hsa04972	0.00990099
37	hsa05145	0.00990099
38	hsa04330	0.00990099
39	hsa05146	0.00990099
40	hsa04020	0.00990099
41	hsa00790	0.00990099
42	hsa00600	0.00990099
43	hsa05330	0.00990099
44	hsa04510	0.00990099
45	hsa00750	0.00990099
46	hsa04976	0.00990099
47	hsa05014	0.00990099
48	hsa04141	0.00990099
49	hsa04916	0.00990099
50	hsa00052	0.00990099
51	hsa00534	0.00990099
52	hsa00670	0.00990099
53	hsa00650	0.00990099
54	hsa05410	0.00990099
55	hsa00340	0.00990099
56	hsa00053	0.00990099
57	hsa05221	0.00990099
58	hsa04530	0.00990099
59	hsa04320	0.00990099
60	hsa00310	0.00990099
61	hsa00564	0.00990099
62	hsa00920	0.00990099
63	hsa00120	0.00990099
64	hsa00460	0.00990099
65	hsa05210	0.00990099
66	hsa05150	0.00990099
67	hsa00020	0.00990099
68	hsa04914	0.00990099
69	hsa00562	0.00990099
70	hsa05212	0.00990099
71	hsa04660	0.00990099
72	hsa04370	0.00990099
73	hsa00500	0.00990099
74	hsa04973	0.00990099
75	hsa00512	0.00990099
76	hsa00280	0.00990099
77	hsa03015	0.00990099
78	hsa00900	0.00990099
79	hsa05416	0.00990099
80	hsa00350	0.00990099
81	hsa00040	0.00990099
82	hsa00480	0.00990099
83	hsa04144	0.00990099
84	hsa05217	0.00990099
85	hsa04971	0.00990099
86	hsa04270	0.00990099
87	hsa00360	0.00990099
88	hsa04612	0.00990099
89	hsa04145	0.00990099
90	hsa04650	0.00990099
91	hsa04340	0.00990099
92	hsa04630	0.00990099
93	hsa05222	0.00990099
94	hsa05320	0.00990099
95	hsa00330	0.00990099
96	hsa04380	0.00990099
97	hsa04060	0.00990099
98	hsa04910	0.00990099
99	hsa00230	0.00990099
100	hsa05144	0.00990099
101	hsa00590	0.00990099
102	hsa03018	0.00990099
103	hsa00410	0.00990099
104	hsa04950	0.00990099
105	hsa05216	0.00990099
106	hsa00270	0.00990099
107	hsa00970	0.00990099
108	hsa04122	0.00990099
109	hsa04670	0.00990099
110	hsa04970	0.00990099
111	hsa00910	0.00990099
112	hsa04062	0.00990099
113	hsa04610	0.00990099
114	hsa05220	0.00990099
115	hsa04960	0.00990099
116	hsa00232	0.00990099
117	hsa05215	0.00990099
118	hsa05016	0.00990099
119	hsa04666	0.00990099
120	hsa05214	0.00990099
121	hsa05218	0.00990099
122	hsa04962	0.00990099
123	hsa00520	0.00990099
124	hsa00260	0.00990099
125	hsa05200	0.00990099
126	hsa00532	0.00990099
127	hsa05211	0.00990099
128	hsa05160	0.00990099
129	hsa05130	0.00990099
130	hsa04930	0.00990099
131	hsa05213	0.00990099
132	hsa00140	0.00990099
133	hsa00770	0.00990099
134	hsa04010	0.00990099
135	hsa04114	0.00990099
136	hsa04662	0.00990099
137	hsa00760	0.00990099
138	hsa05142	0.00990099
139	hsa00062	0.00990099
140	hsa04912	0.00990099
141	hsa00061	0.00990099
142	hsa04115	0.00990099
143	hsa04350	0.00990099
144	hsa00603	0.00990099
145	hsa00561	0.00990099
146	hsa04740	0.00990099
147	hsa05219	0.00990099
148	hsa00630	0.00990099
149	hsa00604	0.00990099
150	hsa04720	0.00990099
151	hsa03013	0.00990099
152	hsa05140	0.00990099
153	hsa04210	0.00990099
154	hsa04672	0.00990099
155	hsa00980	0.00990099
156	hsa00510	0.00990099
157	hsa00071	0.00990099
158	hsa00100	0.00990099
159	hsa00591	0.00990099
160	hsa05322	0.00990099
161	hsa04730	0.00990099
162	hsa00531	0.00990099
163	hsa04110	0.00990099
164	hsa04620	0.00990099
165	hsa05131	0.00990099
166	hsa04540	0.00990099
167	hsa04360	0.00990099
168	hsa04664	0.00990099
169	hsa00740	0.00990099
170	hsa04150	0.00990099
171	hsa00830	0.00990099
172	hsa00565	0.00990099
173	hsa04080	0.00990099
174	hsa00860	0.00990099
175	hsa00380	0.00990099
176	hsa05120	0.00990099
177	hsa00620	0.00990099
178	hsa00982	0.00990099
179	hsa04260	0.019802
180	hsa04130	0.029703
181	hsa04744	0.029703
182	hsa03320	0.039604
183	hsa00592	0.049505
184	hsa04142	0.158416
185	hsa01040	0.158416
186	hsa00400	0.544554

## Sheet: SPIA(GSE8671)
	KEGG pathway name	KEGG ID	pSize	NDE	pNDE	tA	pPERT	pG	pGFdr	pGFWER	Status
1	Chemokine signaling pathway	04062	128	128	1	67.8003	0.0001	0.00102103	0.00999155	0.139882	Activated
2	Cell cycle	04110	96	96	1	36.4235	0.0001	0.00102103	0.00999155	0.139882	Activated
3	p53 signaling pathway	04115	50	50	1	-8.36594	0.0001	0.00102103	0.00999155	0.139882	Inhibited
4	ECM-receptor interaction	04512	51	51	1	12.8783	0.0001	0.00102103	0.00999155	0.139882	Activated
5	Gap junction	04540	55	55	1	36.9145	0.0001	0.00102103	0.00999155	0.139882	Activated
6	Natural killer cell mediated cytotoxicity	04650	77	77	1	92.8201	0.0001	0.00102103	0.00999155	0.139882	Activated
7	Fc gamma R-mediated phagocytosis	04666	64	64	1	35.2083	0.0001	0.00102103	0.00999155	0.139882	Activated
8	Cholinergic synapse	04725	69	69	1	29.0328	0.0001	0.00102103	0.00999155	0.139882	Activated
9	GABAergic synapse	04727	49	49	1	-6.44158	0.0001	0.00102103	0.00999155	0.139882	Inhibited
10	Regulation of actin cytoskeleton	04810	124	124	1	33.8461	0.0001	0.00102103	0.00999155	0.139882	Activated
11	Aldosterone-regulated sodium reabsorption	04960	29	29	1	10.7219	0.0001	0.00102103	0.00999155	0.139882	Activated
12	HTLV-I infection	05166	174	174	1	36.6511	0.0001	0.00102103	0.00999155	0.139882	Activated
13	Prostate cancer	05215	63	63	1	38.4066	0.0001	0.00102103	0.00999155	0.139882	Activated
14	Systemic lupus erythematosus	05322	51	51	1	12.6252	0.0001	0.00102103	0.00999155	0.139882	Activated
15	Focal adhesion	04510	126	126	1	61.2676	0.02	0.0982405	0.672947	1	Activated
16	Fc epsilon RI signaling pathway	04664	49	49	1	27.761	0.02	0.0982405	0.672947	1	Activated
17	Gastric acid secretion	04971	45	45	1	7.15686	0.02	0.0982405	0.672947	1	Activated
18	Bacterial invasion of epithelial cells	05100	42	42	1	31.4105	0.02	0.0982405	0.672947	1	Activated
19	Staphylococcus aureus infection	05150	34	34	1	21.2071	0.02	0.0982405	0.672947	1	Activated
20	Glioma	05214	43	43	1	27.7801	0.02	0.0982405	0.672947	1	Activated
21	Fanconi anemia pathway	03460	39	39	1	-4.81143	0.04	0.168755	0.770648	1	Inhibited
22	Calcium signaling pathway	04020	96	96	1	18.7743	0.04	0.168755	0.770648	1	Activated
23	Phosphatidylinositol signaling system	04070	49	49	1	2.49816	0.04	0.168755	0.770648	1	Activated
24	Osteoclast differentiation	04380	86	86	1	21.367	0.04	0.168755	0.770648	1	Activated
25	Complement and coagulation cascades	04610	40	40	1	29.9331	0.04	0.168755	0.770648	1	Activated
26	Antigen processing and presentation	04612	46	46	1	5.5886	0.04	0.168755	0.770648	1	Activated
27	T cell receptor signaling pathway	04660	70	70	1	21.2825	0.04	0.168755	0.770648	1	Activated
28	Leukocyte transendothelial migration	04670	63	63	1	30.7212	0.04	0.168755	0.770648	1	Activated
29	GnRH signaling pathway	04912	54	54	1	36.6192	0.04	0.168755	0.770648	1	Activated
30	Endocrine and other factor-regulated calcium reabsorption	04961	33	33	1	11.4982	0.04	0.168755	0.770648	1	Activated
31	MAPK signaling pathway	04010	164	164	1	18.9873	0.06	0.228805	0.80375	1	Activated
32	Neuroactive ligand-receptor interaction	04080	92	92	1	3.88032	0.06	0.228805	0.80375	1	Activated
33	Vascular smooth muscle contraction	04270	65	65	1	14.5303	0.06	0.228805	0.80375	1	Activated
34	VEGF signaling pathway	04370	41	41	1	15.0219	0.06	0.228805	0.80375	1	Activated
35	Intestinal immune network for IgA production	04672	27	27	1	3.19676	0.06	0.228805	0.80375	1	Activated
36	Long-term depression	04730	38	38	1	16.1911	0.06	0.228805	0.80375	1	Activated
37	Alzheimer's disease	05010	88	88	1	10.9463	0.06	0.228805	0.80375	1	Activated
38	Hepatitis C	05160	75	75	1	10.1577	0.06	0.228805	0.80375	1	Activated
39	Melanoma	05218	44	44	1	29.0142	0.06	0.228805	0.80375	1	Activated
40	Axon guidance	04360	80	80	1	14.9718	0.08	0.282058	0.898651	1	Activated
41	NOD-like receptor signaling pathway	04621	35	35	1	-9.0486	0.08	0.282058	0.898651	1	Inhibited
42	Maturity onset diabetes of the young	04950	14	14	1	3.70965	0.08	0.282058	0.898651	1	Activated
43	Salmonella infection	05132	48	48	1	8.99029	0.08	0.282058	0.898651	1	Activated
44	B cell receptor signaling pathway	04662	53	53	1	16.5121	0.1	0.330259	0.962668	1	Activated
45	Chagas disease (American trypanosomiasis)	05142	65	65	1	15.029	0.1	0.330259	0.962668	1	Activated
46	Malaria	05144	27	27	1	-1.68637	0.1	0.330259	0.962668	1	Inhibited
47	Acute myeloid leukemia	05221	40	40	1	7.45018	0.1	0.330259	0.962668	1	Activated
48	RNA transport	03013	118	118	1	-2.0188	0.12	0.374432	1	1	Inhibited
49	Mineral absorption	04978	35	35	1	1.13958	0.12	0.374432	1	1	Activated
50	African trypanosomiasis	05143	14	14	1	3.06925	0.12	0.374432	1	1	Activated
51	Melanogenesis	04916	55	55	1	30.64	0.14	0.415256	1	1	Activated
52	Salivary secretion	04970	51	51	1	3.96231	0.14	0.415256	1	1	Activated
53	Alcoholism	05034	72	72	1	18.4492	0.14	0.415256	1	1	Activated
54	Dopaminergic synapse	04728	75	75	1	5.89819	0.16	0.453213	1	1	Activated
55	Retrograde endocannabinoid signaling	04723	55	55	1	1.57782	0.18	0.488664	1	1	Activated
56	Carbohydrate digestion and absorption	04973	24	24	1	2.27632	0.18	0.488664	1	1	Activated
57	Phototransduction	04744	8	8	1	-4.67873	0.2	0.521888	1	1	Inhibited
58	Cytokine-cytokine receptor interaction	04060	141	141	1	7.88028	0.22	0.553108	1	1	Activated
59	Jak-STAT signaling pathway	04630	74	74	1	3.99944	0.22	0.553108	1	1	Activated
60	Insulin signaling pathway	04910	84	84	1	27.1267	0.22	0.553108	1	1	Activated
61	Measles	05162	79	79	1	8.96442	0.22	0.553108	1	1	Activated
62	Endometrial cancer	05213	41	41	1	9.08441	0.22	0.553108	1	1	Activated
63	Graft-versus-host disease	05332	24	24	1	1.33381	0.22	0.553108	1	1	Activated
64	Viral myocarditis	05416	42	42	1	-5.23448	0.22	0.553108	1	1	Inhibited
65	PPAR signaling pathway	03320	39	39	1	1.40689	0.24	0.582508	1	1	Activated
66	TGF-beta signaling pathway	04350	50	50	1	8.33716	0.24	0.582508	1	1	Activated
67	Serotonergic synapse	04726	59	59	1	6.68587	0.24	0.582508	1	1	Activated
68	Notch signaling pathway	04330	27	27	1	8.93198	0.26	0.610239	1	1	Activated
69	Neurotrophin signaling pathway	04722	76	76	1	14.9273	0.26	0.610239	1	1	Activated
70	Type I diabetes mellitus	04940	25	25	1	1.31375	0.26	0.610239	1	1	Activated
71	Amphetamine addiction	05031	37	37	1	4.0135	0.28	0.63643	1	1	Activated
72	Toxoplasmosis	05145	75	75	1	-6.5737	0.28	0.63643	1	1	Inhibited
73	Autoimmune thyroid disease	05320	24	24	1	1.47882	0.28	0.63643	1	1	Activated
74	Allograft rejection	05330	23	23	1	1.54915	0.28	0.63643	1	1	Activated
75	mTOR signaling pathway	04150	46	46	1	2.85101	0.3	0.661192	1	1	Activated
76	NF-kappa B signaling pathway	04064	60	60	1	9.18589	0.32	0.684619	1	1	Activated
77	Pathways in cancer	05200	207	207	1	28.3474	0.34	0.706795	1	1	Activated
78	Non-small cell lung cancer	05223	41	41	1	8.90219	0.34	0.706795	1	1	Activated
79	Circadian rhythm - mammal	04710	18	18	1	3.02632	0.36	0.727794	1	1	Activated
80	Adipocytokine signaling pathway	04920	33	33	1	2.46945	0.36	0.727794	1	1	Activated
81	Pancreatic secretion	04972	58	58	1	-1.31044	0.36	0.727794	1	1	Inhibited
82	Basal cell carcinoma	05217	32	32	1	9.57402	0.36	0.727794	1	1	Activated
83	Huntington's disease	05016	96	96	1	1.62031	0.4	0.766516	1	1	Activated
84	Viral carcinogenesis	05203	116	116	1	0.979599	0.4	0.766516	1	1	Activated
85	Small cell lung cancer	05222	56	56	1	-7.48213	0.4	0.766516	1	1	Inhibited
86	ErbB signaling pathway	04012	56	56	1	13.8535	0.42	0.78435	1	1	Activated
87	Prion diseases	05020	24	24	1	3.31903	0.42	0.78435	1	1	Activated
88	Legionellosis	05134	35	35	1	2.88329	0.42	0.78435	1	1	Activated
89	Amoebiasis	05146	63	63	1	3.71016	0.42	0.78435	1	1	Activated
90	RNA degradation	03018	56	56	1	-1.05303	0.44	0.801231	1	1	Inhibited
91	Tight junction	04530	76	76	1	3.11098	0.44	0.801231	1	1	Activated
92	Cytosolic DNA-sensing pathway	04623	33	33	1	2.09382	0.44	0.801231	1	1	Activated
93	Olfactory transduction	04740	15	15	1	3.19825	0.44	0.801231	1	1	Activated
94	Bile secretion	04976	43	43	1	0.612897	0.46	0.817203	1	1	Activated
95	Oocyte meiosis	04114	78	78	1	-6.55504	0.48	0.832305	1	1	Inhibited
96	RIG-I-like receptor signaling pathway	04622	32	32	1	-2.86154	0.48	0.832305	1	1	Inhibited
97	Cocaine addiction	05030	24	24	1	1.87131	0.5	0.846574	1	1	Activated
98	Transcriptional misregulation in cancer	05202	105	105	1	0.526412	0.5	0.846574	1	1	Activated
99	Shigellosis	05131	29	29	1	4.02769	0.52	0.860042	1	1	Activated
100	Pertussis	05133	45	45	1	5.06804	0.54	0.872741	1	1	Activated
101	Dilated cardiomyopathy	05414	54	54	1	1.44688	0.54	0.872741	1	1	Activated
102	Morphine addiction	05032	54	54	1	2.37564	0.56	0.884698	1	1	Activated
103	Asthma	05310	14	14	1	0.485729	0.56	0.884698	1	1	Activated
104	Progesterone-mediated oocyte maturation	04914	66	66	1	-2.23706	0.58	0.895942	1	1	Inhibited
105	Epithelial cell signaling in Helicobacter pylori infection	05120	42	42	1	-2.66221	0.58	0.895942	1	1	Inhibited
106	Toll-like receptor signaling pathway	04620	52	52	1	4.0276	0.6	0.906495	1	1	Activated
107	Influenza A	05164	97	97	1	2.57308	0.6	0.906495	1	1	Activated
108	Chronic myeloid leukemia	05220	50	50	1	3.69768	0.6	0.906495	1	1	Activated
109	Vasopressin-regulated water reabsorption	04962	26	26	1	1.3134	0.62	0.916382	1	1	Activated
110	Amyotrophic lateral sclerosis (ALS)	05014	33	33	1	2.26553	0.62	0.916382	1	1	Activated
111	Epstein-Barr virus infection	05169	140	140	1	2.96223	0.66	0.93424	1	1	Activated
112	Type II diabetes mellitus	04930	28	28	1	1.87793	0.68	0.94225	1	1	Activated
113	Leishmaniasis	05140	40	40	1	-2.29137	0.68	0.94225	1	1	Inhibited
114	Regulation of autophagy	04140	15	15	1	1.18608	0.7	0.949672	1	1	Activated
115	Glutamatergic synapse	04724	67	67	1	2.32039	0.7	0.949672	1	1	Activated
116	Parkinson's disease	05012	64	64	1	-1.45263	0.7	0.949672	1	1	Inhibited
117	Pancreatic cancer	05212	52	52	1	3.22615	0.7	0.949672	1	1	Activated
118	Thyroid cancer	05216	20	20	1	0.93507	0.7	0.949672	1	1	Activated
119	SNARE interactions in vesicular transport	04130	24	24	1	0.585268	0.72	0.956523	1	1	Activated
120	Renal cell carcinoma	05211	47	47	1	1.91253	0.74	0.962818	1	1	Activated
121	Colorectal cancer	05210	49	49	1	1.32075	0.76	0.968572	1	1	Activated
122	Rheumatoid arthritis	05323	58	58	1	-0.492326	0.76	0.968572	1	1	Inhibited
123	Wnt signaling pathway	04310	99	99	1	1.5284	0.78	0.9738	1	1	Activated
124	Herpes simplex infection	05168	103	103	1	4.03192	0.8	0.978515	1	1	Activated
125	Protein processing in endoplasmic reticulum	04141	113	113	1	-0.823874	0.84	0.986457	1	1	Inhibited
126	Pathogenic Escherichia coli infection	05130	31	31	1	1.20938	0.84	0.986457	1	1	Activated
127	Taste transduction	04742	15	15	1	-0.15374	0.86	0.989708	1	1	Inhibited
128	Hedgehog signaling pathway	04340	30	30	1	1.04534	0.88	0.992493	1	1	Activated
129	Tuberculosis	05152	109	109	1	-0.969122	0.9	0.994824	1	1	Inhibited
130	Bladder cancer	05219	28	28	1	0.451619	0.9	0.994824	1	1	Activated
131	Vibrio cholerae infection	05110	39	39	1	0.242836	0.92	0.996711	1	1	Activated
132	Sulfur relay system	04122	8	8	1	0.139682	0.94	0.998163	1	1	Activated
133	Long-term potentiation	04720	37	37	1	2.19677	0.94	0.998163	1	1	Activated
134	Apoptosis	04210	63	63	1	-0.29695	0.98	0.999799	1	1	Inhibited
135	Dorso-ventral axis formation	04320	16	16	1	0.0116197	0.98	0.999799	1	1	Activated
136	Lysosome	04142	79	79	1	0	#N/A	1	1	1	Inhibited
137	Arrhythmogenic right ventricular cardiomyopathy (ARVC)	05412	41	41	1	0	#N/A	1	1	1	Inhibited
