# Supplementary material for: FoPA: identifying perturbed signaling pathways in clinical conditions using formal methods
Source: BMC Bioinformatics. 2019 Feb 26;20:92. doi: 10.1186/s12859-019-2635-6 (PMC6390332; doi:10.1186/s12859-019-2635-6)
Supplement: Supplementary file 6 — List of the differentially expressed genes identified for GSE8671 dataset. (XLSX 1282 kb) [file 12859_2019_2635_MOESM6_ESM.xlsx]

## Sheet: Sheet1
	Gene Entrez ID	Gene Symbol	t Score	P.Value
1	57214	CEMIP	49.2456	8.85864e-34
2	10351	ABCA8	-44.4112	3.05819e-32
3	6652	SORD	34.4744	1.70006e-28
4	8313	AXIN2	33.961	2.82417e-28
5	9569	GTF2IRD1	31.3956	3.9966e-27
6	25788	RAD54B	29.1413	4.87324e-26
7	960	CD44	28.7244	7.89245e-26
8	5697	PYY	-28.5486	9.6895e-26
9	1902	LPAR1	-28.2738	1.33867e-25
10	5464	PPA1	27.8847	2.12586e-25
11	1113	CHGA	-27.606	2.97134e-25
12	125	ADH1B	-27.4365	3.64815e-25
13	9429	ABCG2	-27.407	3.78141e-25
14	54894	RNF43	27.4068	3.78224e-25
15	7004	TEAD4	27.405	3.79073e-25
16	28987	NOB1	27.3958	3.83328e-25
17	8507	ENC1	27.0127	6.1256e-25
18	1908	EDN3	-26.8096	7.87255e-25
19	2641	GCG	-26.7637	8.33412e-25
20	343	AQP8	-26.7043	8.97262e-25
21	55651	NHP2	26.5828	1.04416e-24
22	2030	SLC29A1	26.4746	1.19563e-24
23	8671	SLC4A4	-26.3525	1.39389e-24
24	4638	MYLK	-26.2134	1.66149e-24
25	2981	GUCA2B	-26.1122	1.8888e-24
26	11226	GALNT6	26.1009	1.91618e-24
27	26147	PHF19	26.0018	2.17379e-24
28	8607	RUVBL1	25.6984	3.20688e-24
29	6558	SLC12A2	25.5207	4.03499e-24
30	51228	GLTP	-25.4752	4.28021e-24
31	29899	GPSM2	25.4348	4.51131e-24
32	4869	NPM1	25.3225	5.22227e-24
33	10799	RPP40	25.042	7.546e-24
34	4211	MEIS1	-25.0088	7.88359e-24
35	55824	PAG1	-24.9855	8.13024e-24
36	1019	CDK4	24.9469	8.55595e-24
37	79084	WDR77	24.9049	9.04471e-24
38	9603	NFE2L3	24.8533	9.68594e-24
39	9588	PRDX6	-24.7591	1.09781e-23
40	287	ANK2	-24.7292	1.14253e-23
41	84916	UTP4	24.551	1.45022e-23
42	3655	ITGA6	24.5174	1.51712e-23
43	84306	PDCD2L	24.4782	1.59933e-23
44	10131	TRAP1	24.4683	1.62073e-23
45	94234	FOXQ1	24.3464	1.91059e-23
46	27299	ADAMDEC1	-24.2314	2.23287e-23
47	3376	IARS	23.852	3.75172e-23
48	28989	NTMT1	23.8407	3.8104e-23
49	2192	FBLN1	-23.7696	4.20322e-23
50	11320	MGAT4A	-23.6753	4.78946e-23
51	637	BID	23.4075	6.95585e-23
52	55001	TTC22	-23.3599	7.43592e-23
53	1434	CSE1L	23.3436	7.60734e-23
54	6750	SST	-23.1774	9.61413e-23
55	705	BYSL	23.1395	1.0144e-22
56	25825	BACE2	23.0976	1.0764e-22
57	137075	CLDN23	-23.0743	1.11255e-22
58	118932	ANKRD22	22.9934	1.24793e-22
59	306	ANXA3	22.9911	1.25214e-22
60	7360	UGP2	-22.9338	1.35865e-22
61	56954	NIT2	22.8956	1.43478e-22
62	10050	SLC17A4	-22.8559	1.51848e-22
63	4233	MET	22.8138	1.61289e-22
64	55198	APPL2	-22.7614	1.73875e-22
65	89958	SAPCD2	22.7405	1.79158e-22
66	3615	IMPDH2	22.6762	1.96515e-22
67	1404	HAPLN1	-22.6635	2.00158e-22
68	25941	TPGS2	22.6427	2.06258e-22
69	57510	XPO5	22.4835	2.59649e-22
70	9319	TRIP13	22.4012	2.9265e-22
71	4363	ABCC1	22.3379	3.20958e-22
72	7086	TKT	22.3329	3.23291e-22
73	25797	QPCT	22.281	3.48782e-22
74	79762	C1orf115	-22.2357	3.72697e-22
75	10280	SIGMAR1	22.1478	4.24012e-22
76	6387	CXCL12	-22.0789	4.69261e-22
77	3492	IGH	-21.9136	5.99273e-22
78	286133	SCARA5	-21.8538	6.54911e-22
79	140803	TRPM6	-21.8507	6.5791e-22
80	1312	COMT	21.7834	7.27273e-22
81	84154	RPF2	21.73	7.87637e-22
82	10586	MAB21L2	-21.5882	9.74259e-22
83	10430	TMEM147	21.5225	1.07551e-21
84	2824	GPM6B	-21.5047	1.10478e-21
85	5105	PCK1	-21.5029	1.10785e-21
86	4692	NDN	-21.4753	1.15492e-21
87	125058	TBC1D16	21.4332	1.23081e-21
88	4282	MIF	21.4303	1.23626e-21
89	1368	CPM	-21.4255	1.24513e-21
90	4609	MYC	21.3925	1.30893e-21
91	6398	SECTM1	-21.3707	1.35303e-21
92	8767	RIPK2	21.3477	1.40098e-21
93	81035	COLEC12	-21.3383	1.42118e-21
94	53405	CLIC5	-21.3188	1.46385e-21
95	471	ATIC	21.2425	1.64408e-21
96	10419	PRMT5	21.1228	1.97404e-21
97	28231	SLCO4A1	21.1026	2.03622e-21
98	27042	DIEXF	21.0566	2.18513e-21
99	2767	GNA11	-21.0447	2.22538e-21
100	2114	ETS2	21.0432	2.23076e-21
101	10606	PAICS	21.032	2.26932e-21
102	10576	CCT2	20.973	2.48501e-21
103	79711	IPO4	20.9645	2.51803e-21
104	55612	FERMT1	20.9005	2.77946e-21
105	55872	PBK	20.879	2.87313e-21
106	10082	GPC6	-20.818	3.15826e-21
107	6282	S100A11	20.7861	3.31838e-21
108	5901	RAN	20.6967	3.8134e-21
109	54829	ASPN	-20.6732	3.95609e-21
110	8140	SLC7A5	20.6604	4.03605e-21
111	983	CDK1	20.6174	4.31595e-21
112	63875	MRPL17	20.565	4.68493e-21
113	6947	TCN1	20.5503	4.79421e-21
114	4070	TACSTD2	20.5025	5.16828e-21
115	10085	EDIL3	-20.4905	5.26618e-21
116	84281	C2orf88	-20.4665	5.46941e-21
117	23035	PHLPP2	-20.4617	5.51014e-21
118	4830	NME1	20.4505	5.60817e-21
119	8668	EIF3I	20.3709	6.35931e-21
120	57460	PPM1H	20.3339	6.74243e-21
121	4239	MFAP4	-20.2989	7.12653e-21
122	1728	NQO1	20.2687	7.47556e-21
123	7166	TPH1	-20.2304	7.94502e-21
124	29923	HILPDA	20.2241	8.02506e-21
125	57458	TMCC3	-20.2138	8.1576e-21
126	6689	SPIB	-20.2065	8.25214e-21
127	10917	BTNL3	-20.2002	8.33522e-21
128	29968	PSAT1	20.1873	8.50807e-21
129	22822	PHLDA1	20.157	8.92874e-21
130	5801	PTPRR	-20.1427	9.1351e-21
131	115	ADCY9	-20.1186	9.49388e-21
132	9188	DDX21	20.0886	9.95936e-21
133	79080	CCDC86	20.0835	1.00404e-20
134	2618	GART	20.0778	1.01334e-20
135	7102	TSPAN7	-20.0623	1.03873e-20
136	144402	CPNE8	-20.0536	1.05333e-20
137	6338	SCNN1B	-20.0438	1.06997e-20
138	285367	RPUSD3	19.994	1.15896e-20
139	10575	CCT4	19.9894	1.16762e-20
140	9076	CLDN1	19.9733	1.19803e-20
141	27292	DIMT1	19.9307	1.28315e-20
142	646962	HRCT1	-19.9039	1.33956e-20
143	8639	AOC3	-19.8972	1.35424e-20
144	9881	TRANK1	-19.8933	1.36279e-20
145	5693	PSMB5	19.8779	1.39691e-20
146	4629	MYH11	-19.8747	1.40431e-20
147	768211	RELL1	-19.8289	1.51203e-20
148	10213	PSMD14	19.8236	1.52515e-20
149	29789	OLA1	19.8111	1.55628e-20
150	9590	AKAP12	-19.8058	1.56968e-20
151	8611	PLPP1	-19.7427	1.73856e-20
152	79023	NUP37	19.7359	1.75788e-20
153	26520	TIMM9	19.7012	1.85986e-20
154	55759	WDR12	19.6771	1.93416e-20
155	100506542	LINC01082	-19.6588	1.99242e-20
156	163	AP2B1	19.6577	1.99604e-20
157	1662	DDX10	19.6536	2.00941e-20
158	219654	ZCCHC24	-19.6454	2.03644e-20
159	4076	CAPRIN1	19.6419	2.04829e-20
160	994	CDC25B	19.641	2.05116e-20
161	1356	CP	-19.6164	2.13501e-20
162	80031	SEMA6D	-19.6134	2.14563e-20
163	56950	SMYD2	19.6016	2.1874e-20
164	6241	RRM2	19.5174	2.51023e-20
165	29091	STXBP6	19.4766	2.68365e-20
166	3570	IL6R	-19.4248	2.92197e-20
167	84133	ZNRF3	19.4026	3.03109e-20
168	4128	MAOA	-19.3882	3.1037e-20
169	29070	CCDC113	19.3827	3.13197e-20
170	762	CA4	-19.3611	3.24531e-20
171	3329	HSPD1	19.3447	3.33418e-20
172	1615	DARS	19.338	3.37132e-20
173	8824	CES2	-19.3199	3.47407e-20
174	10535	RNASEH2A	19.3126	3.5162e-20
175	9839	ZEB2	-19.2934	3.62934e-20
176	7145	TNS1	-19.2699	3.7735e-20
177	134285	TMEM171	-19.23	4.0312e-20
178	2878	GPX3	-19.2148	4.13384e-20
179	256691	MAMDC2	-19.2147	4.13487e-20
180	4601	MXI1	-19.2026	4.21875e-20
181	1181	CLCN2	-19.1957	4.26723e-20
182	191	AHCY	19.1456	4.63824e-20
183	84962	AJUBA	19.1299	4.7611e-20
184	79154	DHRS11	-19.1285	4.77204e-20
185	91057	CCDC34	19.1217	4.82626e-20
186	4172	MCM3	19.1039	4.97179e-20
187	7076	TIMP1	19.0862	5.12117e-20
188	266675	BEST4	-19.084	5.13922e-20
189	824	CAPN2	-19.0445	5.49051e-20
190	387103	CENPW	19.029	5.63394e-20
191	6742	SSBP1	18.9196	6.76909e-20
192	3838	KPNA2	18.916	6.81063e-20
193	51227	PIGP	18.9058	6.92768e-20
194	7045	TGFBI	18.8982	7.0169e-20
195	26031	OSBPL3	18.8623	7.45448e-20
196	90141	EFCAB11	18.8604	7.47868e-20
197	1503	CTPS1	18.8576	7.51398e-20
198	326624	RAB37	-18.8555	7.54049e-20
199	22848	AAK1	-18.853	7.57263e-20
200	51491	NOP16	18.8487	7.62773e-20
201	10527	IPO7	18.8478	7.63948e-20
202	84319	CMSS1	18.8432	7.69827e-20
203	6635	SNRPE	18.8302	7.86932e-20
204	6662	SOX9	18.7985	8.30188e-20
205	5932	RBBP8	18.7881	8.44969e-20
206	430	ASCL2	18.779	8.57978e-20
207	55765	C1orf106	-18.7734	8.66146e-20
208	328	APEX1	18.7418	9.13768e-20
209	84259	DCUN1D5	18.7298	9.32584e-20
210	54860	MS4A12	-18.7161	9.54544e-20
211	54331	GNG2	-18.6926	9.93286e-20
212	5764	PTN	-18.6788	1.01685e-19
213	23107	MRPS27	18.6191	1.12559e-19
214	27346	TMEM97	18.6081	1.14683e-19
215	1030	CDKN2B	-18.6006	1.1617e-19
216	51073	MRPL4	18.5945	1.17387e-19
217	2762	GMDS	18.586	1.19096e-19
218	64147	KIF9	18.5806	1.20196e-19
219	29089	UBE2T	18.5785	1.2063e-19
220	10018	BCL2L11	-18.574	1.21561e-19
221	6799	SULT1A2	-18.568	1.22805e-19
222	5423	POLB	18.5653	1.23369e-19
223	27163	NAAA	-18.5592	1.24676e-19
224	2037	EPB41L2	18.5423	1.28321e-19
225	55720	TSR1	18.5047	1.36846e-19
226	55726	ASUN	18.4683	1.45655e-19
227	64087	MCCC2	18.4651	1.46461e-19
228	7866	IFRD2	18.4596	1.47848e-19
229	4857	NOVA1	-18.457	1.48488e-19
230	7347	UCHL3	18.4484	1.50718e-19
231	25879	DCAF13	18.4461	1.51305e-19
232	55165	CEP55	18.4428	1.52166e-19
233	51116	MRPS2	18.4138	1.59933e-19
234	8082	SSPN	-18.4041	1.62623e-19
235	6943	TCF21	-18.399	1.64062e-19
236	8905	AP1S2	-18.3644	1.74121e-19
237	9075	CLDN2	18.3586	1.75865e-19
238	9055	PRC1	18.3537	1.77372e-19
239	203068	TUBB	18.329	1.85077e-19
240	10626	TRIM16	18.3238	1.86747e-19
241	83661	MS4A8	-18.3195	1.88136e-19
242	22974	TPX2	18.3149	1.8966e-19
243	389362	PSMG4	18.3134	1.90132e-19
244	9833	MELK	18.3106	1.91056e-19
245	5425	POLD2	18.2953	1.96189e-19
246	10197	PSME3	18.29	1.97994e-19
247	55281	TMEM140	-18.2877	1.98788e-19
248	93010	B3GNT7	-18.2775	2.02302e-19
249	87	ACTN1	18.2739	2.03585e-19
250	64115	C10orf54	-18.2663	2.06261e-19
251	9221	NOLC1	18.2485	2.12724e-19
252	5099	PCDH7	-18.2324	2.18736e-19
253	1894	ECT2	18.2205	2.23289e-19
254	81618	ITM2C	-18.2059	2.2903e-19
255	6059	ABCE1	18.2055	2.29184e-19
256	389058	SP5	18.1862	2.36982e-19
257	6628	SNRPB	18.1772	2.40725e-19
258	10539	GLRX3	18.1722	2.42836e-19
259	10783	NEK6	18.1661	2.4543e-19
260	4084	MXD1	-18.1482	2.53177e-19
261	55670	PEX26	-18.1479	2.53287e-19
262	54929	TMEM161A	18.1444	2.54843e-19
263	694	BTG1	-18.093	2.78727e-19
264	23404	EXOSC2	18.0795	2.85374e-19
265	4522	MTHFD1	18.0497	3.00617e-19
266	57126	CD177	-18.0461	3.02487e-19
267	222008	VSTM2A	-18.0392	3.06185e-19
268	1104	RCC1	18.0369	3.07418e-19
269	54443	ANLN	18.0289	3.11754e-19
270	23140	ZZEF1	-17.9964	3.29966e-19
271	25890	ABI3BP	-17.9624	3.5027e-19
272	7077	TIMP2	-17.9599	3.51798e-19
273	5354	PLP1	-17.9525	3.56394e-19
274	4094	MAF	-17.9489	3.58669e-19
275	6422	SFRP1	-17.9483	3.58998e-19
276	646627	LYPD8	-17.9433	3.62182e-19
277	92609	TIMM50	17.9364	3.6658e-19
278	1164	CKS2	17.9278	3.72185e-19
279	7203	CCT3	17.913	3.81996e-19
280	11072	DUSP14	17.9095	3.84371e-19
281	57655	GRAMD1A	17.9012	3.90007e-19
282	5987	TRIM27	17.896	3.93601e-19
283	2739	GLO1	17.8884	3.98904e-19
284	11065	UBE2C	17.8878	3.993e-19
285	54606	DDX56	17.8842	4.01867e-19
286	9787	DLGAP5	17.8786	4.0584e-19
287	6926	TBX3	17.8607	4.18797e-19
288	58476	TP53INP2	-17.8496	4.27124e-19
289	64922	LRRC19	-17.8388	4.35332e-19
290	5092	PCBD1	17.8385	4.35531e-19
291	2254	FGF9	-17.8325	4.40156e-19
292	1520	CTSS	-17.8312	4.41197e-19
293	84326	C16orf13	17.828	4.43655e-19
294	7283	TUBG1	17.8224	4.48081e-19
295	3479	IGF1	-17.822	4.48388e-19
296	2239	GPC4	17.8215	4.48836e-19
297	25994	HIGD1A	-17.8055	4.61706e-19
298	8618	CADPS	17.7941	4.71064e-19
299	9768	KIAA0101	17.7894	4.75029e-19
300	113802	HENMT1	17.7672	4.94049e-19
301	51042	ZNF593	17.7584	5.01797e-19
302	2908	NR3C1	-17.7451	5.13738e-19
303	23016	EXOSC7	17.735	5.23021e-19
304	2788	GNG7	-17.7328	5.25025e-19
305	10529	NEBL	17.7209	5.36227e-19
306	1841	DTYMK	17.7172	5.39735e-19
307	6895	TARBP2	17.7059	5.50702e-19
308	9388	LIPG	17.7047	5.51896e-19
309	22948	CCT5	17.6908	5.65707e-19
310	158	ADSL	17.6815	5.75108e-19
311	2530	FUT8	17.6673	5.89746e-19
312	2273	FHL1	-17.6625	5.94855e-19
313	10574	CCT7	17.6589	5.98674e-19
314	10309	CCNO	17.6576	6.00009e-19
315	483	ATP1B3	-17.6382	6.21098e-19
316	7298	TYMS	17.6325	6.27473e-19
317	27338	UBE2S	17.6209	6.40595e-19
318	270	AMPD1	-17.6207	6.40766e-19
319	159296	NKX2-3	-17.614	6.48477e-19
320	116225	ZMYND19	17.61	6.53162e-19
321	1265	CNN2	17.6096	6.53633e-19
322	8318	CDC45	17.6084	6.54964e-19
323	50628	GEMIN4	17.5994	6.65534e-19
324	25927	CNRIP1	-17.5908	6.75875e-19
325	57559	STAMBPL1	17.5901	6.76775e-19
326	6472	SHMT2	17.5609	7.12882e-19
327	23639	LRRC6	17.5561	7.19034e-19
328	766	CA7	-17.5423	7.37004e-19
329	26040	SETBP1	-17.5144	7.74718e-19
330	1001	CDH3	17.5126	7.77304e-19
331	8662	EIF3B	17.5026	7.91281e-19
332	54884	RETSAT	-17.4922	8.06188e-19
333	55839	CENPN	17.4919	8.06656e-19
334	8833	GMPS	17.4673	8.43011e-19
335	4921	DDR2	-17.4393	8.86443e-19
336	171024	SYNPO2	-17.4326	8.97253e-19
337	5690	PSMB2	17.4312	8.99421e-19
338	891	CCNB1	17.43	9.0144e-19
339	79095	C9orf16	17.424	9.11149e-19
340	2935	GSPT1	17.4055	9.42003e-19
341	9073	CLDN8	-17.3996	9.51972e-19
342	11222	MRPL3	17.3986	9.53698e-19
343	643236	TMEM72	-17.3938	9.62047e-19
344	8814	CDKL1	-17.3901	9.68469e-19
345	6626	SNRPA	17.388	9.72133e-19
346	3843	IPO5	17.3669	1.00979e-18
347	7433	VIPR1	-17.3547	1.03233e-18
348	1634	DCN	-17.3504	1.04031e-18
349	3015	H2AFZ	17.3425	1.05521e-18
350	10875	FGL2	-17.3399	1.0602e-18
351	7050	TGIF1	17.3321	1.07531e-18
352	91851	CHRDL1	-17.3291	1.08106e-18
353	27077	B9D1	17.3224	1.0943e-18
354	4316	MMP7	17.322	1.09511e-18
355	1454	CSNK1E	17.3165	1.10591e-18
356	26747	NUFIP1	17.3058	1.12757e-18
357	64236	PDLIM2	-17.287	1.16653e-18
358	8795	TNFRSF10B	17.2564	1.23297e-18
359	3075	CFH	-17.2511	1.24488e-18
360	23203	PMPCA	17.2399	1.27049e-18
361	957	ENTPD5	-17.2332	1.28605e-18
362	54475	NLE1	17.2301	1.2932e-18
363	8406	SRPX	-17.2262	1.30242e-18
364	10352	WARS2	17.2159	1.32704e-18
365	57128	LYRM4	17.211	1.33872e-18
366	27000	DNAJC2	17.1987	1.36905e-18
367	8404	SPARCL1	-17.1955	1.377e-18
368	284723	SLC25A34	-17.1794	1.41782e-18
369	708	C1QBP	17.1786	1.41996e-18
370	54839	LRRC49	17.1738	1.43235e-18
371	9533	POLR1C	17.1591	1.47133e-18
372	3248	HPGD	-17.1345	1.53868e-18
373	132001	TAMM41	17.119	1.58265e-18
374	54962	TIPIN	17.0985	1.64291e-18
375	9361	LONP1	17.096	1.65056e-18
376	2876	GPX1	17.0914	1.66434e-18
377	25996	REXO2	17.0729	1.72157e-18
378	3321	IGSF3	-17.0532	1.78475e-18
379	11164	NUDT5	17.0508	1.79259e-18
380	9718	ECE2	17.0486	1.79993e-18
381	3735	KARS	17.0279	1.86938e-18
382	90407	TMEM41A	16.9903	2.00269e-18
383	6352	CCL5	-16.9774	2.05073e-18
384	25802	LMOD1	-16.9653	2.09693e-18
385	145741	C2CD4A	16.9652	2.09721e-18
386	5682	PSMA1	16.9649	2.09813e-18
387	26504	CNNM4	-16.9576	2.12663e-18
388	1811	SLC26A3	-16.919	2.28312e-18
389	54805	CNNM2	-16.9158	2.29632e-18
390	332	BIRC5	16.9124	2.311e-18
391	8894	EIF2S2	16.9092	2.32476e-18
392	60314	C12orf10	16.8988	2.36947e-18
393	27295	PDLIM3	-16.8972	2.3767e-18
394	5954	RCN1	16.8965	2.37971e-18
395	206358	SLC36A1	-16.8851	2.43028e-18
396	54836	BSPRY	16.8814	2.44674e-18
397	23397	NCAPH	16.8781	2.46168e-18
398	80139	ZNF703	16.8714	2.49222e-18
399	54751	FBLIM1	-16.8702	2.49768e-18
400	2494	NR5A2	-16.8694	2.5017e-18
401	26472	PPP1R14B	16.8386	2.64803e-18
402	5166	PDK4	-16.8363	2.65884e-18
403	255231	MCOLN2	-16.8326	2.67717e-18
404	389432	SAMD5	16.8295	2.69259e-18
405	54914	FOCAD	16.8184	2.74877e-18
406	27351	DESI1	16.8107	2.78789e-18
407	113130	CDCA5	16.8046	2.81976e-18
408	78988	MRPL57	16.7901	2.89615e-18
409	90861	HN1L	16.7901	2.89652e-18
410	285590	SH3PXD2B	16.7861	2.91786e-18
411	54663	WDR74	16.7802	2.95004e-18
412	51203	NUSAP1	16.7705	3.0033e-18
413	4953	ODC1	16.7646	3.03615e-18
414	38	ACAT1	-16.7457	3.14487e-18
415	4199	ME1	16.7389	3.1846e-18
416	9516	LITAF	-16.7207	3.29375e-18
417	57418	WDR18	16.7098	3.3614e-18
418	23228	PLCL2	-16.7026	3.40703e-18
419	55227	LRRC1	-16.6976	3.43851e-18
420	83461	CDCA3	16.6924	3.47212e-18
421	11012	KLK11	16.6912	3.48e-18
422	56915	EXOSC5	16.688	3.50077e-18
423	6009	RHEB	16.6874	3.50456e-18
424	8624	PSMG1	16.6655	3.64986e-18
425	91942	NDUFAF2	16.6652	3.65227e-18
426	51170	HSD17B11	-16.6591	3.69424e-18
427	115207	KCTD12	-16.6269	3.9225e-18
428	6921	TCEB1	16.61	4.04801e-18
429	116496	FAM129A	-16.6015	4.11261e-18
430	23395	LARS2	16.5973	4.14516e-18
431	88455	ANKRD13A	-16.5959	4.15639e-18
432	2050	EPHB4	16.5851	4.24063e-18
433	5905	RANGAP1	16.585	4.24172e-18
434	5111	PCNA	16.5787	4.2921e-18
435	51497	NELFCD	16.5398	4.61594e-18
436	54892	NCAPG2	16.526	4.73727e-18
437	84955	NUDCD1	16.5147	4.83856e-18
438	3977	LIFR	-16.5058	4.91968e-18
439	6641	SNTB1	16.4963	5.00855e-18
440	54517	PUS7	16.4795	5.16911e-18
441	64795	RMND5A	-16.4699	5.263e-18
442	100289255	LINC00675	-16.4597	5.36513e-18
443	1984	EIF5A	16.4481	5.48386e-18
444	353	APRT	16.438	5.58863e-18
445	29980	DONSON	16.4196	5.78519e-18
446	29081	METTL5	16.4116	5.87358e-18
447	2961	GTF2E2	16.4065	5.93007e-18
448	7164	TPD52L1	16.4047	5.95015e-18
449	51253	MRPL37	16.404	5.95868e-18
450	8270	LAGE3	16.4008	5.99414e-18
451	2653	GCSH	16.3995	6.00912e-18
452	5348	FXYD1	-16.3502	6.59462e-18
453	6242	RTKN	16.3431	6.68395e-18
454	51495	HACD3	16.3412	6.70812e-18
455	57122	NUP107	16.3306	6.84397e-18
456	6633	SNRPD2	16.3227	6.94714e-18
457	10196	PRMT3	16.3039	7.19847e-18
458	51776	ZAK	16.2897	7.39494e-18
459	51649	MRPS23	16.2748	7.60697e-18
460	5663	PSEN1	-16.2614	7.80298e-18
461	4131	MAP1B	-16.2608	7.81177e-18
462	4176	MCM7	16.2581	7.85211e-18
463	80235	PIGZ	-16.257	7.86942e-18
464	5955	RCN2	16.2498	7.97634e-18
465	283316	CD163L1	-16.2486	7.99459e-18
466	389023	DPP10-AS1	-16.2472	8.0162e-18
467	152007	GLIPR2	-16.2434	8.0739e-18
468	3276	PRMT1	16.2432	8.0771e-18
469	10694	CCT8	16.2426	8.08717e-18
470	6414	SEPP1	-16.242	8.09651e-18
471	5983	RFC3	16.2285	8.30598e-18
472	8872	CDC123	16.2281	8.31305e-18
473	23589	CARHSP1	16.2279	8.31603e-18
474	7782	SLC30A4	-16.2213	8.42125e-18
475	5050	PAFAH1B3	16.2169	8.49243e-18
476	9212	AURKB	16.2156	8.51283e-18
477	26586	CKAP2	16.2135	8.54626e-18
478	116447	TOP1MT	16.2118	8.57497e-18
479	27115	PDE7B	-16.2019	8.73716e-18
480	51637	C14orf166	16.2011	8.75177e-18
481	85007	PHYKPL	-16.1995	8.77763e-18
482	55902	ACSS2	-16.1957	8.84103e-18
483	3654	IRAK1	16.1927	8.89295e-18
484	9185	REPS2	16.1896	8.94527e-18
485	11252	PACSIN2	-16.1848	9.02776e-18
486	2495	FTH1	-16.1799	9.11124e-18
487	10317	B3GALT5	-16.173	9.23305e-18
488	25911	DPCD	16.1683	9.31613e-18
489	92856	IMP4	16.1682	9.31722e-18
490	6136	RPL12	16.161	9.44587e-18
491	10973	ASCC3	16.1505	9.63777e-18
492	8914	TIMELESS	16.1459	9.72235e-18
493	759	CA1	-16.1458	9.72428e-18
494	3219	HOXB9	16.1434	9.76767e-18
495	57405	SPC25	16.1357	9.91307e-18
496	2202	EFEMP1	-16.1334	9.95743e-18
497	8613	PLPP3	-16.1274	1.00714e-17
498	83787	ARMC10	16.1175	1.02638e-17
499	3294	HSD17B2	-16.1151	1.03104e-17
500	7205	TRIP6	16.1139	1.03351e-17
501	2356	FPGS	16.1056	1.05009e-17
502	10462	CLEC10A	-16.0991	1.06308e-17
503	5831	PYCR1	16.0925	1.07662e-17
504	57085	AGTRAP	16.0908	1.08012e-17
505	890	CCNA2	16.0904	1.08091e-17
506	9445	ITM2B	-16.0801	1.10257e-17
507	64388	GREM2	-16.076	1.1113e-17
508	26995	TRUB2	16.0731	1.11749e-17
509	6741	SSB	16.0712	1.12152e-17
510	80323	CCDC68	-16.0676	1.12923e-17
511	10856	RUVBL2	16.0465	1.17585e-17
512	2193	FARSA	16.0214	1.23382e-17
513	3396	ICT1	16.0113	1.25806e-17
514	9136	RRP9	16.0102	1.26071e-17
515	5438	POLR2I	16.0019	1.28106e-17
516	699	BUB1	16.0011	1.28286e-17
517	443	ASPA	-15.9869	1.31841e-17
518	5268	SERPINB5	15.9843	1.32499e-17
519	11170	FAM107A	-15.9604	1.3873e-17
520	2308	FOXO1	-15.958	1.39388e-17
521	11326	VSIG4	-15.9505	1.41401e-17
522	10924	SMPDL3A	-15.9495	1.41675e-17
523	83596	BCL2L12	15.9438	1.43256e-17
524	51154	MRTO4	15.9424	1.43637e-17
525	339524	LINC01140	-15.9409	1.44063e-17
526	760	CA2	-15.934	1.45989e-17
527	10590	SCGN	-15.9315	1.46679e-17
528	4502	MT2A	-15.9307	1.46916e-17
529	79850	FAM57A	15.9181	1.50522e-17
530	54908	SPDL1	15.9126	1.52128e-17
531	948	CD36	-15.9099	1.52927e-17
532	2950	GSTP1	15.8991	1.56162e-17
533	23382	AHCYL2	-15.8917	1.58417e-17
534	6256	RXRA	-15.888	1.59533e-17
535	79682	CENPU	15.888	1.59551e-17
536	151887	CCDC80	-15.869	1.65494e-17
537	118472	ZNF511	15.8667	1.66241e-17
538	11004	KIF2C	15.8654	1.66672e-17
539	27440	CECR5	15.8648	1.66868e-17
540	9854	C2CD2L	-15.8626	1.6756e-17
541	253827	MSRB3	-15.8587	1.68839e-17
542	28974	C19orf53	15.8586	1.68861e-17
543	2730	GCLM	15.8565	1.69574e-17
544	5427	POLE2	15.8529	1.70731e-17
545	126792	B3GALT6	15.8438	1.73784e-17
546	6505	SLC1A1	-15.8436	1.73838e-17
547	10516	FBLN5	-15.8384	1.75591e-17
548	6929	TCF3	15.8276	1.79308e-17
549	55619	DOCK10	-15.8255	1.80043e-17
550	84649	DGAT2	15.8113	1.85085e-17
551	4085	MAD2L1	15.8105	1.85362e-17
552	51676	ASB2	-15.7994	1.89387e-17
553	84888	SPPL2A	-15.7958	1.90733e-17
554	3397	ID1	15.7946	1.91165e-17
555	5902	RANBP1	15.7946	1.91169e-17
556	221927	BRAT1	15.7925	1.91941e-17
557	57099	AVEN	15.7924	1.91975e-17
558	55179	FAIM	15.7868	1.94087e-17
559	10953	TOMM34	15.7748	1.9866e-17
560	26499	PLEK2	15.7736	1.99145e-17
561	10171	RCL1	15.7522	2.07607e-17
562	54478	FAM64A	15.752	2.07667e-17
563	4312	MMP1	15.748	2.09291e-17
564	56938	ARNTL2	15.7452	2.10452e-17
565	8089	YEATS4	15.7423	2.1165e-17
566	7157	TP53	15.7306	2.16493e-17
567	8648	NCOA1	-15.7255	2.18663e-17
568	284346	ZNF575	-15.7248	2.18946e-17
569	90355	C5orf30	-15.7247	2.18988e-17
570	23158	TBC1D9	-15.724	2.19323e-17
571	51008	ASCC1	15.7173	2.22173e-17
572	57224	NHSL1	-15.7043	2.27876e-17
573	57569	ARHGAP20	-15.704	2.28039e-17
574	9688	NUP93	15.6985	2.30502e-17
575	4082	MARCKS	-15.6877	2.35405e-17
576	4173	MCM4	15.6824	2.37828e-17
577	55038	CDCA4	15.6769	2.40386e-17
578	5336	PLCG2	-15.6769	2.40412e-17
579	771	CA12	-15.6753	2.41144e-17
580	55672	NBPF1	-15.6722	2.42639e-17
581	3295	HSD17B4	15.6626	2.47227e-17
582	55355	HJURP	15.6598	2.48549e-17
583	4673	NAP1L1	15.659	2.48975e-17
584	10404	CPQ	-15.6563	2.50261e-17
585	27303	RBMS3	-15.6508	2.52954e-17
586	3418	IDH2	15.6492	2.53793e-17
587	54938	SARS2	15.6482	2.54285e-17
588	7803	PTP4A1	-15.6436	2.56545e-17
589	23384	SPECC1L	-15.63	2.63487e-17
590	10099	TSPAN3	-15.6252	2.65956e-17
591	200916	RPL22L1	15.6104	2.73804e-17
592	6888	TALDO1	15.6054	2.76504e-17
593	3434	IFIT1	-15.5959	2.81674e-17
594	54502	RBM47	-15.5895	2.85223e-17
595	54069	MIS18A	15.5843	2.88159e-17
596	375757	SWI5	15.578	2.91761e-17
597	219972	MPEG1	-15.5777	2.91922e-17
598	10112	KIF20A	15.5684	2.97301e-17
599	1965	EIF2S1	15.5563	3.04404e-17
600	123264	SLC51B	-15.5448	3.11396e-17
601	56683	C21orf59	15.5232	3.24904e-17
602	10491	CRTAP	15.5231	3.24943e-17
603	79817	MOB3B	-15.5054	3.36475e-17
604	55706	NDC1	15.501	3.39424e-17
605	64425	POLR1E	15.4971	3.42011e-17
606	5931	RBBP7	15.4925	3.451e-17
607	9493	KIF23	15.4819	3.52424e-17
608	252839	TMEM9	15.4758	3.56671e-17
609	26517	TIMM13	15.4732	3.58483e-17
610	55010	PARPBP	15.4711	3.59984e-17
611	51097	SCCPDH	15.4693	3.61309e-17
612	56963	RGMA	-15.4667	3.63134e-17
613	7329	UBE2I	15.4636	3.6537e-17
614	400960	PCBP1-AS1	-15.4441	3.79735e-17
615	23218	NBEAL2	15.4425	3.80914e-17
616	9817	KEAP1	15.437	3.85087e-17
617	219	ALDH1B1	15.4348	3.86717e-17
618	57180	ACTR3B	15.4184	3.99505e-17
619	51082	POLR1D	15.414	4.02962e-17
620	908	CCT6A	15.4077	4.0801e-17
621	4931	NVL	-15.4041	4.10965e-17
622	9368	SLC9A3R1	-15.4009	4.13505e-17
623	283298	OLFML1	-15.3967	4.17017e-17
624	79902	NUP85	15.3938	4.19399e-17
625	1155	TBCB	15.3877	4.2446e-17
626	64231	MS4A6A	-15.3866	4.2546e-17
627	84365	NIFK	15.3835	4.28036e-17
628	79134	TMEM185B	15.3815	4.29767e-17
629	3382	ICA1	15.3788	4.32029e-17
630	2305	FOXM1	15.3736	4.36536e-17
631	114971	PTPMT1	15.3614	4.47173e-17
632	440145	MZT1	15.359	4.49294e-17
633	6599	SMARCC1	15.3453	4.61727e-17
634	54820	NDE1	15.338	4.68481e-17
635	650	BMP2	-15.3368	4.6958e-17
636	5036	PA2G4	15.3324	4.73726e-17
637	8602	NOP14	15.3253	4.80386e-17
638	10204	NUTF2	15.3251	4.80606e-17
639	10480	EIF3M	15.3178	4.87624e-17
640	57819	LSM2	15.3171	4.88293e-17
641	10615	SPAG5	15.3165	4.88861e-17
642	57462	KIAA1161	-15.3142	4.91164e-17
643	25896	INTS7	15.3133	4.92024e-17
644	1069	CETN2	15.3096	4.95623e-17
645	8884	SLC5A6	15.3087	4.96559e-17
646	79644	SRD5A3	15.3071	4.98142e-17
647	929	CD14	-15.3058	4.9939e-17
648	6418	SET	15.3031	5.02095e-17
649	408	ARRB1	-15.3028	5.02365e-17
650	51324	SPG21	15.2672	5.39229e-17
651	4841	NONO	15.2611	5.45798e-17
652	6817	SULT1A1	-15.2558	5.51658e-17
653	4839	NOP2	15.253	5.54758e-17
654	6632	SNRPD1	15.2521	5.55734e-17
655	57761	TRIB3	15.2519	5.55963e-17
656	51256	TBC1D7	15.2483	5.5992e-17
657	79004	CUEDC2	15.245	5.63663e-17
658	790	CAD	15.2368	5.72889e-17
659	87178	PNPT1	15.2279	5.83175e-17
660	101929340	LOC101929340	-15.2263	5.85091e-17
661	5962	RDX	-15.2012	6.15099e-17
662	83700	JAM3	-15.1927	6.25712e-17
663	55437	STRADB	-15.1896	6.29526e-17
664	56967	C14orf132	-15.1831	6.37781e-17
665	55450	CAMK2N1	-15.183	6.37902e-17
666	7520	XRCC5	15.178	6.44373e-17
667	51602	NOP58	15.1776	6.44903e-17
668	2162	F13A1	-15.1729	6.50889e-17
669	7153	TOP2A	15.172	6.52062e-17
670	1992	SERPINB1	15.1716	6.52621e-17
671	57820	CCNB1IP1	15.1679	6.57519e-17
672	401505	TOMM5	15.1555	6.74004e-17
673	115416	MALSU1	15.1528	6.77677e-17
674	9837	GINS1	15.152	6.78811e-17
675	57704	GBA2	-15.1439	6.89925e-17
676	23052	ENDOD1	-15.1385	6.9733e-17
677	962	CD48	-15.1348	7.02588e-17
678	10446	LRRN2	-15.1295	7.10081e-17
679	701	BUB1B	15.1279	7.1228e-17
680	55163	PNPO	15.1225	7.20039e-17
681	2532	ACKR1	-15.1182	7.26285e-17
682	4891	SLC11A2	15.1176	7.27202e-17
683	7644	ZNF91	-15.1148	7.3126e-17
684	27349	MCAT	15.114	7.32492e-17
685	1635	DCTD	15.1089	7.40054e-17
686	754	PTTG1IP	-15.1089	7.40082e-17
687	79828	METTL8	15.0841	7.7781e-17
688	2821	GPI	15.0782	7.87157e-17
689	102723775	LINC01315	15.0535	8.27153e-17
690	84083	ZRANB3	15.0499	8.33181e-17
691	55794	DDX28	15.0423	8.46071e-17
692	8743	TNFSF10	-15.04	8.49953e-17
693	51025	PAM16	15.0371	8.55039e-17
694	92241	RCSD1	-15.0324	8.63104e-17
695	101928405	LOC101928405	-15.0155	8.93003e-17
696	79833	GEMIN6	15.0088	9.05219e-17
697	23450	SF3B3	15.0068	9.08777e-17
698	11123	RCAN3	15.0018	9.18003e-17
699	1033	CDKN3	14.9984	9.24301e-17
700	55303	GIMAP4	-14.9926	9.35219e-17
701	25840	METTL7A	-14.9906	9.38913e-17
702	124222	PAQR4	14.9769	9.65352e-17
703	9232	PTTG1	14.973	9.73011e-17
704	5476	CTSA	-14.9637	9.91451e-17
705	2167	FABP4	-14.9625	9.9381e-17
706	1087	CEACAM7	-14.9619	9.9509e-17
707	29842	TFCP2L1	-14.9585	1.00185e-16
708	52	ACP1	14.9556	1.00791e-16
709	6332	SCN7A	-14.9543	1.01055e-16
710	9296	ATP6V1F	14.9462	1.0272e-16
711	4969	OGN	-14.941	1.03802e-16
712	55532	SLC30A10	-14.9342	1.05233e-16
713	122704	MRPL52	14.9324	1.05627e-16
714	865	CBFB	14.9315	1.0582e-16
715	55621	TRMT1	14.9132	1.09821e-16
716	10142	AKAP9	-14.9101	1.10496e-16
717	26156	RSL1D1	14.9001	1.12764e-16
718	2690	GHR	-14.8942	1.14131e-16
719	2877	GPX2	14.891	1.14878e-16
720	55055	ZWILCH	14.8909	1.14898e-16
721	10672	GNA13	-14.8833	1.16683e-16
722	154661	RUNDC3B	-14.8822	1.16942e-16
723	5376	PMP22	-14.8669	1.20621e-16
724	7421	VDR	-14.8657	1.20924e-16
725	4026	LPP	-14.8581	1.22819e-16
726	3183	HNRNPC	14.8568	1.23139e-16
727	83540	NUF2	14.852	1.24347e-16
728	9780	PIEZO1	14.8483	1.25286e-16
729	5982	RFC2	14.8459	1.25881e-16
730	84958	SYTL1	14.8369	1.28217e-16
731	991	CDC20	14.8273	1.30742e-16
732	80324	PUS1	14.8255	1.31221e-16
733	6916	TBXAS1	14.8252	1.313e-16
734	7372	UMPS	14.821	1.32441e-16
735	5471	PPAT	14.8204	1.32589e-16
736	51439	FAM8A1	-14.8172	1.33464e-16
737	83943	IMMP2L	14.8162	1.33739e-16
738	4288	MKI67	14.8088	1.35752e-16
739	11260	XPOT	14.8027	1.3746e-16
740	54865	GPATCH4	14.8004	1.38121e-16
741	11130	ZWINT	14.7936	1.40024e-16
742	23518	R3HDM1	14.7788	1.44323e-16
743	25886	POC1A	14.7782	1.44508e-16
744	1602	DACH1	14.775	1.45445e-16
745	4521	NUDT1	14.7716	1.46473e-16
746	2217	FCGRT	-14.771	1.46655e-16
747	23705	CADM1	-14.7628	1.49128e-16
748	100506621	LINC01279	-14.7479	1.5373e-16
749	2189	FANCG	14.7416	1.55729e-16
750	9068	ANGPTL1	-14.7357	1.57598e-16
751	2395	FXN	14.732	1.58802e-16
752	56261	GPCPD1	14.7288	1.59851e-16
753	55544	RBM38	-14.7258	1.60816e-16
754	3608	ILF2	14.7156	1.64213e-16
755	29107	NXT1	14.7131	1.65078e-16
756	29028	ATAD2	14.7035	1.68344e-16
757	2681	GGTA1P	-14.7028	1.68589e-16
758	10531	PITRM1	14.697	1.70586e-16
759	9314	KLF4	-14.6935	1.71811e-16
760	51144	HSD17B12	14.6911	1.72679e-16
761	23139	MAST2	-14.6714	1.79775e-16
762	10244	RABEPK	14.6661	1.81746e-16
763	55858	TMEM165	14.6632	1.82855e-16
764	30834	ZNRD1	14.6613	1.83572e-16
765	6904	TBCD	14.6568	1.85257e-16
766	1111	CHEK1	14.6545	1.86131e-16
767	5239	PGM5	-14.6481	1.88593e-16
768	10328	EMC8	14.6366	1.93088e-16
769	8418	CMAHP	-14.6343	1.94038e-16
770	6584	SLC22A5	-14.6247	1.97867e-16
771	1643	DDB2	14.6244	1.97992e-16
772	54433	GAR1	14.6231	1.98523e-16
773	10460	TACC3	14.6224	1.98806e-16
774	10055	SAE1	14.619	2.00219e-16
775	10330	CNPY2	14.6153	2.01764e-16
776	2	A2M	-14.6152	2.0179e-16
777	6281	S100A10	-14.6151	2.01826e-16
778	3161	HMMR	14.6112	2.03474e-16
779	80760	ITIH5	-14.6101	2.03899e-16
780	558	AXL	-14.6057	2.0579e-16
781	55622	TTC27	14.6022	2.07274e-16
782	6314	ATXN7	-14.602	2.07331e-16
783	5096	PCCB	14.6019	2.07406e-16
784	23048	FNBP1	-14.5935	2.10997e-16
785	84823	LMNB2	14.5723	2.20425e-16
786	51373	MRPS17	14.572	2.20575e-16
787	5145	PDE6A	-14.5678	2.22474e-16
788	84131	CEP78	14.5653	2.2365e-16
789	6732	SRPK1	14.5622	2.25073e-16
790	54965	PIGX	14.5561	2.27927e-16
791	5910	RAP1GDS1	14.5482	2.31637e-16
792	6631	SNRPC	14.5429	2.34204e-16
793	51645	PPIL1	14.5395	2.35858e-16
794	11339	OIP5	14.534	2.38569e-16
795	132	ADK	14.5333	2.38912e-16
796	3326	HSP90AB1	14.5287	2.41189e-16
797	5361	PLXNA1	14.5173	2.46948e-16
798	51634	RBMX2	14.5164	2.47361e-16
799	10885	WDR3	14.5126	2.49333e-16
800	55215	FANCI	14.5114	2.49967e-16
801	5255	PHKA1	14.5074	2.52053e-16
802	64960	MRPS15	14.4889	2.61848e-16
803	9394	HS6ST1	-14.4842	2.64425e-16
804	126382	NR2C2AP	14.4825	2.65365e-16
805	5355	PLP2	14.4814	2.65944e-16
806	79896	THNSL1	14.4796	2.66971e-16
807	27339	PRPF19	14.4785	2.67563e-16
808	9521	EEF1E1	14.4761	2.68901e-16
809	5684	PSMA3	14.4697	2.72473e-16
810	157313	CDCA2	14.466	2.74564e-16
811	79814	AGMAT	14.4641	2.75664e-16
812	6636	SNRPF	14.4599	2.78098e-16
813	10102	TSFM	14.4497	2.83997e-16
814	64151	NCAPG	14.4461	2.86133e-16
815	55620	STAP2	-14.4444	2.87148e-16
816	22803	XRN2	14.4397	2.89975e-16
817	145270	PRIMA1	-14.4391	2.90354e-16
818	7407	VARS	14.4384	2.90735e-16
819	6790	AURKA	14.4372	2.91492e-16
820	10019	SH2B3	-14.4341	2.93367e-16
821	5151	PDE8A	-14.417	3.03962e-16
822	2237	FEN1	14.4114	3.07543e-16
823	23284	ADGRL3	-14.4039	3.12331e-16
824	5886	RAD23A	14.4033	3.12731e-16
825	643911	CRNDE	14.4003	3.14728e-16
826	22984	PDCD11	14.3973	3.16672e-16
827	63027	SLC22A23	-14.394	3.18854e-16
828	100506190	LINC00963	14.3931	3.19424e-16
829	63928	CHP2	-14.3887	3.22394e-16
830	5352	PLOD2	-14.3864	3.23912e-16
831	1264	CNN1	-14.3754	3.3144e-16
832	84320	ACBD6	14.3722	3.33642e-16
833	2651	GCNT2	-14.3669	3.37349e-16
834	2058	EPRS	14.3609	3.41559e-16
835	8544	PIR	14.3605	3.41905e-16
836	23650	TRIM29	14.3552	3.45692e-16
837	11146	GLMN	14.3393	3.57327e-16
838	4361	MRE11A	14.3376	3.58601e-16
839	23370	ARHGEF18	-14.3296	3.64596e-16
840	5563	PRKAA2	-14.3236	3.69217e-16
841	10004	NAALADL1	-14.3223	3.7021e-16
842	22802	CLCA4	-14.319	3.7277e-16
843	55131	RBM28	14.3161	3.75038e-16
844	23560	GTPBP4	14.3132	3.77348e-16
845	9764	KIAA0513	-14.312	3.78238e-16
846	64420	SUSD1	14.31	3.79853e-16
847	4350	MPG	14.3084	3.81105e-16
848	5332	PLCB4	14.3014	3.86707e-16
849	51512	GTSE1	14.2997	3.88157e-16
850	10616	RBCK1	14.2975	3.89912e-16
851	10813	UTP14A	14.2904	3.95695e-16
852	1374	CPT1A	-14.2734	4.10056e-16
853	4091	SMAD6	14.257	4.24334e-16
854	8612	PLPP2	14.2555	4.25681e-16
855	5176	SERPINF1	-14.2503	4.30393e-16
856	3231	HOXD1	-14.2472	4.33215e-16
857	9775	EIF4A3	14.2427	4.37292e-16
858	283267	LINC00294	-14.2408	4.38988e-16
859	64105	CENPK	14.2335	4.45757e-16
860	55775	TDP1	14.2321	4.47148e-16
861	64946	CENPH	14.2309	4.48251e-16
862	4499	MT1M	-14.2258	4.53076e-16
863	81610	FAM83D	14.222	4.56647e-16
864	23082	PPRC1	14.2133	4.65133e-16
865	5245	PHB	14.2076	4.70721e-16
866	10111	RAD50	14.2052	4.73048e-16
867	51692	CPSF3	14.2049	4.73373e-16
868	441951	ZFAS1	14.2011	4.77197e-16
869	65005	MRPL9	14.1981	4.80205e-16
870	56919	DHX33	14.1962	4.82091e-16
871	84661	DPY30	14.1931	4.85289e-16
872	57530	CGN	-14.1884	4.90047e-16
873	961	CD47	14.1866	4.91954e-16
874	2350	FOLR2	-14.185	4.93581e-16
875	83939	EIF2A	14.1822	4.96453e-16
876	54583	EGLN1	-14.1817	4.9697e-16
877	55388	MCM10	14.1721	5.0709e-16
878	166968	MIER3	-14.1712	5.08104e-16
879	9976	CLEC2B	-14.1667	5.1294e-16
880	51205	ACP6	14.1656	5.14145e-16
881	79695	GALNT12	-14.154	5.26781e-16
882	55654	TMEM127	-14.1533	5.27555e-16
883	11200	CHEK2	14.149	5.32394e-16
884	10370	CITED2	-14.1481	5.33388e-16
885	652995	UCA1	14.1475	5.34093e-16
886	10071	MUC12	-14.1446	5.37371e-16
887	128077	LIX1L	-14.1444	5.37541e-16
888	91862	MARVELD3	-14.1397	5.42922e-16
889	8395	PIP5K1B	-14.1391	5.43669e-16
890	58516	FAM60A	14.1371	5.4587e-16
891	23169	SLC35D1	-14.1325	5.51279e-16
892	9128	PRPF4	14.1285	5.55948e-16
893	26263	FBXO22	14.1229	5.62531e-16
894	4751	NEK2	14.1217	5.6394e-16
895	9867	PJA2	-14.1176	5.68764e-16
896	6749	SSRP1	14.1173	5.69238e-16
897	140465	MYL6B	14.1125	5.74937e-16
898	5139	PDE3A	-14.1114	5.7628e-16
899	57526	PCDH19	-14.1055	5.8352e-16
900	151246	SGOL2	14.0986	5.9213e-16
901	4358	MPV17	14.0934	5.98606e-16
902	990	CDC6	14.0911	6.01505e-16
903	51126	NAA20	14.0846	6.09846e-16
904	8815	BANF1	14.0839	6.10747e-16
905	79590	MRPL24	14.0825	6.12505e-16
906	23474	ETHE1	-14.0732	6.24711e-16
907	55723	ASF1B	14.0631	6.38166e-16
908	29127	RACGAP1	14.0618	6.39925e-16
909	5507	PPP1R3C	-14.0559	6.48048e-16
910	57600	FNIP2	-14.0519	6.53467e-16
911	81624	DIAPH3	14.0483	6.58459e-16
912	8531	YBX3	14.0452	6.62848e-16
913	2597	GAPDH	14.0426	6.66501e-16
914	221150	SKA3	14.0389	6.71785e-16
915	5793	PTPRG	14.0367	6.74907e-16
916	79710	MORC4	14.0328	6.80517e-16
917	56647	BCCIP	14.0236	6.93835e-16
918	25814	ATXN10	14.0232	6.94402e-16
919	7027	TFDP1	14.0209	6.97887e-16
920	23198	PSME4	14.0205	6.98445e-16
921	55740	ENAH	14.0153	7.06104e-16
922	64754	SMYD3	14.0137	7.08548e-16
923	7083	TK1	14.0107	7.131e-16
924	9933	PUM3	14.0087	7.16179e-16
925	5025	P2RX4	-14.004	7.23264e-16
926	113115	MTFR2	14.0018	7.26609e-16
927	1062	CENPE	14.0013	7.27502e-16
928	4683	NBN	14.0002	7.29161e-16
929	51118	UTP11	14.0001	7.29297e-16
930	23234	DNAJC9	13.999	7.31067e-16
931	6286	S100P	13.9964	7.35052e-16
932	4232	MEST	13.9958	7.35939e-16
933	7850	IL1R2	-13.9914	7.42811e-16
934	5688	PSMA7	13.9811	7.59305e-16
935	5134	PDCD2	13.9746	7.69811e-16
936	3706	ITPKA	-13.9734	7.71834e-16
937	2971	GTF3A	13.9664	7.83368e-16
938	10212	DDX39A	13.9636	7.88136e-16
939	862	RUNX1T1	-13.9602	7.93724e-16
940	10376	TUBA1B	13.9597	7.94589e-16
941	6533	SLC6A6	13.9557	8.01354e-16
942	222643	UNC5CL	13.952	8.0774e-16
943	23597	ACOT9	13.9515	8.08672e-16
944	80131	LRRC8E	13.9491	8.12783e-16
945	51659	GINS2	13.9461	8.17925e-16
946	8563	THOC5	13.9451	8.19728e-16
947	55601	DDX60	-13.9417	8.25671e-16
948	5152	PDE9A	-13.9237	8.57825e-16
949	64979	MRPL36	13.9233	8.58581e-16
950	4149	MAX	-13.9148	8.74329e-16
951	2982	GUCY1A3	-13.8987	9.04888e-16
952	649446	DLGAP1-AS1	13.8898	9.2212e-16
953	995	CDC25C	13.8883	9.25078e-16
954	1017	CDK2	13.8712	9.59535e-16
955	83716	CRISPLD2	-13.8707	9.60622e-16
956	6659	SOX4	13.8654	9.71484e-16
957	51611	DPH5	13.8603	9.82081e-16
958	87769	GGACT	13.8524	9.98767e-16
959	55646	LYAR	13.8523	9.99071e-16
960	60528	ELAC2	13.8522	9.99227e-16
961	151354	FAM84A	13.8521	9.9954e-16
962	10000	AKT3	-13.8388	1.02838e-15
963	79789	CLMN	-13.838	1.03005e-15
964	54979	HRASLS2	-13.8305	1.04668e-15
965	5481	PPID	-13.8301	1.04768e-15
966	55143	CDCA8	13.8245	1.06036e-15
967	2161	F12	13.8244	1.0604e-15
968	389332	LOC389332	-13.8215	1.06699e-15
969	9184	BUB3	13.8149	1.08231e-15
970	387338	NSUN4	13.813	1.08665e-15
971	4919	ROR1	-13.8115	1.09027e-15
972	11137	PWP1	13.806	1.10311e-15
973	53841	CDHR5	-13.8028	1.1107e-15
974	7447	VSNL1	13.7906	1.14022e-15
975	51651	PTRH2	13.7905	1.14024e-15
976	54960	GEMIN8	13.7896	1.14266e-15
977	58475	MS4A7	-13.7888	1.1446e-15
978	7008	TEF	-13.7877	1.14719e-15
979	2042	EPHA3	-13.7836	1.15727e-15
980	3070	HELLS	13.7821	1.16114e-15
981	92482	BBIP1	-13.7815	1.16247e-15
982	590	BCHE	-13.7788	1.16932e-15
983	154467	CCDC167	13.7768	1.17432e-15
984	6159	RPL29	13.7757	1.17706e-15
985	23464	GCAT	13.7738	1.18203e-15
986	5873	RAB27A	-13.7644	1.20595e-15
987	117178	SSX2IP	13.7612	1.21444e-15
988	9097	USP14	13.7588	1.22056e-15
989	10412	NSA2	13.7578	1.22328e-15
990	84549	MAK16	13.7484	1.24809e-15
991	6591	SNAI2	-13.7354	1.28358e-15
992	1994	ELAVL1	13.7329	1.29044e-15
993	1136	CHRNA3	-13.7324	1.29177e-15
994	6691	SPINK2	-13.732	1.29304e-15
995	55248	TMEM206	13.7297	1.2995e-15
996	8666	EIF3G	13.7288	1.30191e-15
997	638	BIK	13.7261	1.30951e-15
998	51540	SCLY	13.7218	1.32169e-15
999	3673	ITGA2	13.7187	1.33057e-15
1000	84706	GPT2	13.7133	1.34605e-15
1001	26224	FBXL3	-13.7078	1.36199e-15
1002	2124	EVI2B	-13.6999	1.38539e-15
1003	9045	RPL14	13.6999	1.38541e-15
1004	54492	NEURL1B	-13.696	1.3971e-15
1005	150465	TTL	13.6898	1.41603e-15
1006	10465	PPIH	13.6829	1.43711e-15
1007	10231	RCAN2	-13.6817	1.44096e-15
1008	7272	TTK	13.6813	1.44219e-15
1009	120425	JAML	-13.6808	1.44365e-15
1010	4733	DRG1	13.6803	1.44539e-15
1011	51434	ANAPC7	13.6753	1.46075e-15
1012	988	CDC5L	13.6717	1.47232e-15
1013	55127	HEATR1	13.6699	1.47794e-15
1014	55813	UTP6	13.669	1.4809e-15
1015	2295	FOXF2	-13.6646	1.49485e-15
1016	9343	EFTUD2	13.6645	1.49528e-15
1017	84790	TUBA1C	13.6583	1.51545e-15
1018	3115	HLA-DPB1	-13.6576	1.51791e-15
1019	2280	FKBP1A	-13.6543	1.52871e-15
1020	474344	GIMAP6	-13.6532	1.53214e-15
1021	81930	KIF18A	13.6531	1.53243e-15
1022	9804	TOMM20	13.653	1.5328e-15
1023	79901	CYBRD1	-13.6505	1.54128e-15
1024	9093	DNAJA3	13.6464	1.55481e-15
1025	11140	CDC37	13.6455	1.55796e-15
1026	5557	PRIM1	13.6451	1.5592e-15
1027	8522	GAS7	-13.6445	1.56116e-15
1028	4828	NMB	13.6426	1.56776e-15
1029	4171	MCM2	13.6382	1.58285e-15
1030	6183	MRPS12	13.6352	1.5929e-15
1031	10514	MYBBP1A	13.6311	1.60734e-15
1032	5478	PPIA	13.6255	1.6268e-15
1033	54499	TMCO1	-13.6239	1.63228e-15
1034	64949	MRPS26	13.6218	1.63993e-15
1035	79017	GGCT	13.6169	1.65744e-15
1036	5888	RAD51	13.6164	1.6591e-15
1037	79726	WDR59	13.6031	1.7074e-15
1038	160518	DENND5B	-13.5994	1.72124e-15
1039	51302	CYP39A1	13.598	1.72645e-15
1040	1476	CSTB	13.573	1.82248e-15
1041	79085	SLC25A23	-13.5703	1.83323e-15
1042	60488	MRPS35	13.5694	1.83696e-15
1043	2123	EVI2A	-13.5655	1.85255e-15
1044	55352	COPRS	13.5627	1.86355e-15
1045	7818	DAP3	13.5586	1.88055e-15
1046	79807	GSTCD	13.5573	1.88588e-15
1047	79827	CLMP	-13.5562	1.8902e-15
1048	5408	PNLIPRP2	-13.5542	1.89839e-15
1049	501	ALDH7A1	13.5477	1.92536e-15
1050	5362	PLXNA2	-13.5476	1.92578e-15
1051	10403	NDC80	13.546	1.9325e-15
1052	55114	ARHGAP17	-13.5442	1.9399e-15
1053	147179	WIPF2	-13.5392	1.9611e-15
1054	81621	KAZALD1	13.5369	1.97089e-15
1055	5917	RARS	13.5362	1.97404e-15
1056	9966	TNFSF15	13.5356	1.97684e-15
1057	2330	FMO5	-13.5322	1.99139e-15
1058	84918	LRP11	13.5312	1.99544e-15
1059	25873	RPL36	13.5305	1.99886e-15
1060	57570	TRMT5	13.5289	2.00557e-15
1061	9734	HDAC9	-13.5252	2.02179e-15
1062	1604	CD55	13.5207	2.04166e-15
1063	5434	POLR2E	13.5166	2.06008e-15
1064	729230	CCR2	-13.5142	2.07057e-15
1065	55257	MRGBP	13.5124	2.0788e-15
1066	55771	PRR11	13.5106	2.08715e-15
1067	51690	LSM7	13.51	2.08997e-15
1068	64978	MRPL38	13.507	2.10347e-15
1069	3113	HLA-DPA1	-13.5055	2.11034e-15
1070	27341	RRP7A	13.5048	2.11352e-15
1071	4779	NFE2L1	-13.4979	2.14558e-15
1072	51096	UTP18	13.4937	2.16514e-15
1073	727910	TLCD2	-13.4909	2.17842e-15
1074	51816	CECR1	-13.4877	2.19344e-15
1075	11156	PTP4A3	13.4868	2.19796e-15
1076	222658	KCTD20	13.4777	2.24213e-15
1077	6523	SLC5A1	13.4719	2.27034e-15
1078	28969	BZW2	13.4683	2.2882e-15
1079	10825	NEU3	13.4629	2.31563e-15
1080	101060264	FOXP4-AS1	13.4612	2.32387e-15
1081	11148	HHLA2	-13.4576	2.3425e-15
1082	608	TNFRSF17	-13.4569	2.34619e-15
1083	8880	FUBP1	13.4559	2.35122e-15
1084	84722	PSRC1	13.4496	2.38343e-15
1085	23598	PATZ1	13.4495	2.38395e-15
1086	51428	DDX41	13.4427	2.41961e-15
1087	8633	UNC5C	-13.4364	2.45343e-15
1088	64318	NOC3L	13.4349	2.46126e-15
1089	939	CD27	-13.4336	2.46848e-15
1090	8533	COPS3	13.4321	2.47642e-15
1091	84881	RPUSD4	13.43	2.48754e-15
1092	119391	GSTO2	13.429	2.49349e-15
1093	54957	TXNL4B	13.4269	2.50472e-15
1094	8566	PDXK	13.4257	2.51121e-15
1095	1788	DNMT3A	13.4194	2.54584e-15
1096	85437	ZCRB1	13.4173	2.5579e-15
1097	3336	HSPE1	13.4138	2.57732e-15
1098	7412	VCAM1	-13.4109	2.5938e-15
1099	1022	CDK7	13.3991	2.66182e-15
1100	79959	CEP76	13.3949	2.6864e-15
1101	55359	STYK1	-13.392	2.70345e-15
1102	1979	EIF4EBP2	-13.3888	2.72212e-15
1103	138065	RNF183	13.3876	2.72914e-15
1104	89845	ABCC10	13.3842	2.74954e-15
1105	5570	PKIB	-13.3728	2.8196e-15
1106	358	AQP1	-13.3727	2.8199e-15
1107	1719	DHFR	13.3712	2.82931e-15
1108	101927167	GATA2-AS1	13.3672	2.85386e-15
1109	56984	PSMG2	13.365	2.86768e-15
1110	146712	B3GNTL1	13.3633	2.87838e-15
1111	55277	FGGY	13.362	2.88695e-15
1112	23491	CES3	-13.3582	2.91101e-15
1113	79944	L2HGDH	13.3539	2.93864e-15
1114	91433	RCCD1	13.3532	2.94306e-15
1115	1114	CHGB	-13.351	2.95722e-15
1116	51728	POLR3K	13.3506	2.95995e-15
1117	7965	AIMP2	13.3483	2.97451e-15
1118	23517	SKIV2L2	13.3481	2.97614e-15
1119	84128	WDR75	13.3431	3.00914e-15
1120	54148	MRPL39	13.3375	3.04609e-15
1121	7390	UROS	13.3365	3.05251e-15
1122	64792	IFT22	13.3334	3.07357e-15
1123	2737	GLI3	-13.3275	3.11343e-15
1124	3066	HDAC2	13.3274	3.11428e-15
1125	29767	TMOD2	-13.3174	3.18354e-15
1126	5523	PPP2R3A	-13.3156	3.19624e-15
1127	1063	CENPF	13.3156	3.19627e-15
1128	9215	LARGE	-13.3113	3.22655e-15
1129	50506	DUOX2	13.3051	3.27071e-15
1130	51309	ARMCX1	-13.3039	3.27933e-15
1131	84311	MRPL45	13.3022	3.29148e-15
1132	9014	TAF1B	13.3004	3.30477e-15
1133	6498	SKIL	13.2978	3.32386e-15
1134	9144	SYNGR2	13.2927	3.36084e-15
1135	260293	CYP4X1	13.2915	3.37021e-15
1136	6634	SNRPD3	13.2891	3.38796e-15
1137	5997	RGS2	-13.2838	3.42796e-15
1138	23160	WDR43	13.2806	3.452e-15
1139	11075	STMN2	-13.2791	3.46294e-15
1140	1163	CKS1B	13.271	3.52561e-15
1141	5003	SLC22A18AS	-13.266	3.56485e-15
1142	65062	TMEM237	13.2538	3.66201e-15
1143	116228	COX20	13.247	3.71731e-15
1144	7443	VRK1	13.2466	3.72031e-15
1145	90522	YIF1B	13.2447	3.73606e-15
1146	10614	HEXIM1	-13.2423	3.75601e-15
1147	288	ANK3	-13.2396	3.77769e-15
1148	138428	PTRH1	13.2393	3.7804e-15
1149	84268	RPAIN	13.2369	3.80055e-15
1150	81693	AMN	-13.2365	3.80359e-15
1151	24140	FTSJ1	13.2325	3.83801e-15
1152	5500	PPP1CB	-13.2297	3.86107e-15
1153	10492	SYNCRIP	13.2283	3.87344e-15
1154	220042	DDIAS	13.2243	3.90796e-15
1155	10413	YAP1	13.2228	3.9208e-15
1156	56931	DUS3L	13.2148	3.99074e-15
1157	160760	PPTC7	-13.2118	4.01693e-15
1158	79148	MMP28	-13.2113	4.02117e-15
1159	26355	FAM162A	-13.2082	4.04913e-15
1160	8654	PDE5A	-13.2066	4.06389e-15
1161	4175	MCM6	13.2043	4.08443e-15
1162	10110	SGK2	-13.2039	4.08773e-15
1163	23166	STAB1	-13.1986	4.13574e-15
1164	144165	PRICKLE1	-13.1982	4.13983e-15
1165	84870	RSPO3	-13.1914	4.20189e-15
1166	124540	MSI2	13.1893	4.22232e-15
1167	8904	CPNE1	13.1886	4.22851e-15
1168	3006	HIST1H1C	-13.1882	4.2323e-15
1169	1211	CLTA	13.1873	4.24062e-15
1170	10158	PDZK1IP1	13.1861	4.25228e-15
1171	6717	SRI	-13.1851	4.2617e-15
1172	6583	SLC22A4	-13.182	4.2909e-15
1173	83935	TMEM133	-13.1819	4.29174e-15
1174	8487	GEMIN2	13.1778	4.33074e-15
1175	57522	SRGAP1	-13.1748	4.35963e-15
1176	84057	MND1	13.1735	4.37231e-15
1177	83998	REG4	13.1735	4.3725e-15
1178	8076	MFAP5	-13.1706	4.40014e-15
1179	84417	C2orf40	-13.1665	4.44067e-15
1180	57176	VARS2	13.1657	4.44844e-15
1181	1836	SLC26A2	-13.1655	4.45022e-15
1182	55273	TMEM100	-13.1576	4.52909e-15
1183	8667	EIF3H	13.1574	4.53049e-15
1184	10733	PLK4	13.1574	4.53081e-15
1185	23179	RGL1	-13.1525	4.58025e-15
1186	100048912	CDKN2B-AS1	-13.1475	4.63109e-15
1187	54801	HAUS6	13.1466	4.64055e-15
1188	220965	FAM13C	-13.1383	4.7265e-15
1189	80310	PDGFD	-13.1301	4.81302e-15
1190	29098	RANGRF	13.1264	4.85278e-15
1191	10863	ADAM28	-13.1256	4.86119e-15
1192	7756	ZNF207	13.1256	4.86183e-15
1193	114049	WBSCR22	13.1186	4.93768e-15
1194	140838	NANP	13.1154	4.97303e-15
1195	51246	SHISA5	13.1146	4.98139e-15
1196	285343	TCAIM	13.1132	4.99661e-15
1197	8260	NAA10	13.1104	5.02828e-15
1198	57136	APMAP	13.1089	5.04522e-15
1199	91869	RFT1	13.1081	5.05398e-15
1200	400043	LOC400043	-13.1042	5.09808e-15
1201	4852	NPY	-13.1009	5.13555e-15
1202	192111	PGAM5	13.0922	5.23559e-15
1203	55174	INTS10	13.0876	5.28976e-15
1204	2150	F2RL1	-13.0856	5.31289e-15
1205	7851	MALL	-13.0826	5.34889e-15
1206	54534	MRPL50	13.077	5.41572e-15
1207	221294	NT5DC1	13.076	5.42749e-15
1208	79989	TTC26	13.0742	5.44888e-15
1209	51530	ZC3HC1	13.0659	5.55048e-15
1210	100506314	LOC100506314	13.0655	5.55556e-15
1211	150223	YDJC	13.0589	5.63759e-15
1212	11124	FAF1	13.0582	5.64644e-15
1213	23481	PES1	13.0568	5.6639e-15
1214	5695	PSMB7	13.0551	5.68624e-15
1215	1410	CRYAB	-13.0507	5.74235e-15
1216	57580	PREX1	-13.0426	5.84596e-15
1217	84904	ARHGEF39	13.0386	5.89925e-15
1218	158293	FAM120AOS	-13.0368	5.92234e-15
1219	51719	CAB39	-13.0354	5.94075e-15
1220	9060	PAPSS2	-13.0307	6.00373e-15
1221	56672	AKIP1	13.0263	6.06315e-15
1222	25929	GEMIN5	13.0262	6.06455e-15
1223	79075	DSCC1	13.0258	6.07016e-15
1224	140738	TMEM37	-13.0249	6.08123e-15
1225	1051	CEBPB	13.0137	6.2351e-15
1226	63922	CHTF18	12.9998	6.43147e-15
1227	7482	WNT2B	-12.9977	6.46173e-15
1228	23212	RRS1	12.9959	6.48853e-15
1229	85477	SCIN	-12.9947	6.5062e-15
1230	79801	SHCBP1	12.9933	6.52638e-15
1231	54881	TEX10	12.993	6.53077e-15
1232	148808	MFSD4A	-12.9925	6.53753e-15
1233	3172	HNF4A	-12.9925	6.53806e-15
1234	23596	OPN3	-12.9892	6.58611e-15
1235	59345	GNB4	-12.9879	6.60593e-15
1236	57228	SMAGP	12.9848	6.65039e-15
1237	3313	HSPA9	12.9839	6.66401e-15
1238	23028	KDM1A	12.9826	6.68455e-15
1239	121642	ALKBH2	12.9823	6.68881e-15
1240	51406	NOL7	12.9796	6.72811e-15
1241	3572	IL6ST	-12.9787	6.74248e-15
1242	7444	VRK2	12.9741	6.81222e-15
1243	1831	TSC22D3	-12.9705	6.86669e-15
1244	6502	SKP2	12.9685	6.89778e-15
1245	8780	RIOK3	-12.9653	6.94809e-15
1246	55100	WDR70	12.9634	6.97678e-15
1247	3957	LGALS2	-12.9595	7.03869e-15
1248	219738	C10orf35	12.9572	7.0752e-15
1249	25800	SLC39A6	12.9537	7.13012e-15
1250	10988	METAP2	12.951	7.17269e-15
1251	285195	SLC9A9	-12.9455	7.26296e-15
1252	54857	GDPD2	-12.9434	7.29569e-15
1253	10926	DBF4	12.938	7.38474e-15
1254	290	ANPEP	-12.9349	7.43626e-15
1255	134728	IRAK1BP1	12.9253	7.59908e-15
1256	56652	C10orf2	12.9246	7.61021e-15
1257	403	ARL3	12.9212	7.66895e-15
1258	203859	ANO5	-12.9195	7.69859e-15
1259	388722	C1orf53	12.9194	7.69935e-15
1260	64785	GINS3	12.9191	7.70499e-15
1261	8673	VAMP8	-12.9172	7.73724e-15
1262	3783	KCNN4	12.9158	7.7627e-15
1263	6240	RRM1	12.9078	7.90276e-15
1264	89891	WDR34	12.9075	7.90724e-15
1265	3588	IL10RB	-12.9047	7.95779e-15
1266	1066	CES1	-12.9041	7.96843e-15
1267	11051	NUDT21	12.9019	8.00801e-15
1268	10022	INSL5	-12.8947	8.13828e-15
1269	51184	GPN3	12.8902	8.22116e-15
1270	81890	QTRT1	12.8878	8.266e-15
1271	4898	NRDC	12.887	8.28023e-15
1272	2045	EPHA7	-12.876	8.48645e-15
1273	11319	ECD	12.8658	8.68356e-15
1274	10459	MAD2L2	12.8645	8.70904e-15
1275	3074	HEXB	12.8641	8.71722e-15
1276	7580	ZNF32	12.863	8.73793e-15
1277	23136	EPB41L3	-12.8622	8.75379e-15
1278	124976	SPNS2	12.8611	8.77672e-15
1279	10631	POSTN	-12.856	8.87663e-15
1280	57181	SLC39A10	12.8489	9.02101e-15
1281	1058	CENPA	12.8475	9.04894e-15
1282	114134	SLC2A13	-12.8447	9.10636e-15
1283	51239	ANKRD39	12.8445	9.11094e-15
1284	54474	KRT20	-12.8438	9.12352e-15
1285	10098	TSPAN5	12.8372	9.26048e-15
1286	898	CCNE1	12.8358	9.28988e-15
1287	9156	EXO1	12.8354	9.29928e-15
1288	2639	GCDH	12.8252	9.51471e-15
1289	54541	DDIT4	12.8231	9.56055e-15
1290	317649	EIF4E3	-12.8189	9.65044e-15
1291	64943	NT5DC2	12.8159	9.71614e-15
1292	84899	TMTC4	12.8136	9.76657e-15
1293	128239	IQGAP3	12.8125	9.79149e-15
1294	1875	E2F5	12.8092	9.86332e-15
1295	26271	FBXO5	12.8047	9.96532e-15
1296	257000	TINCR	-12.8037	9.98805e-15
1297	90417	KNSTRN	12.8017	1.0033e-14
1298	11171	STRAP	12.8008	1.00537e-14
1299	57019	CIAPIN1	12.793	1.02304e-14
1300	285855	RPL7L1	12.7911	1.02759e-14
1301	284217	LAMA1	-12.791	1.02782e-14
1302	8504	PEX3	12.7895	1.03125e-14
1303	3704	ITPA	12.7887	1.03302e-14
1304	84838	ZNF496	12.7884	1.0339e-14
1305	401494	HACD4	-12.7825	1.04766e-14
1306	710	SERPING1	-12.7792	1.05558e-14
1307	4773	NFATC2	-12.7773	1.06003e-14
1308	6273	S100A2	12.7764	1.06219e-14
1309	81620	CDT1	12.7741	1.06765e-14
1310	54414	SIAE	-12.7741	1.0678e-14
1311	9650	MTFR1	12.773	1.07035e-14
1312	23344	ESYT1	12.7691	1.07985e-14
1313	72	ACTG2	-12.7593	1.10411e-14
1314	3149	HMGB3	12.7575	1.10861e-14
1315	55226	NAT10	12.7544	1.11627e-14
1316	490	ATP2B1	-12.7421	1.14782e-14
1317	10360	NPM3	12.742	1.14804e-14
1318	64841	GNPNAT1	12.7418	1.1486e-14
1319	9631	NUP155	12.7321	1.17402e-14
1320	84951	TNS4	12.7309	1.17726e-14
1321	54512	EXOSC4	12.7287	1.18327e-14
1322	1803	DPP4	-12.7239	1.19603e-14
1323	834	CASP1	12.7237	1.19659e-14
1324	23223	RRP12	12.7216	1.20222e-14
1325	4174	MCM5	12.7125	1.2275e-14
1326	4927	NUP88	12.7104	1.23326e-14
1327	57549	IGSF9	-12.7082	1.23931e-14
1328	144501	KRT80	12.7044	1.24998e-14
1329	80308	FLAD1	12.7041	1.25106e-14
1330	5333	PLCD1	-12.7039	1.25146e-14
1331	29080	CCDC59	12.7023	1.25601e-14
1332	51660	MPC1	-12.7009	1.26e-14
1333	55512	SMPD3	-12.6943	1.27894e-14
1334	9262	STK17B	-12.6942	1.27933e-14
1335	25917	THUMPD3	12.689	1.29444e-14
1336	56902	PNO1	12.6861	1.30315e-14
1337	22932	POMZP3	12.6847	1.30712e-14
1338	2919	CXCL1	12.6802	1.32076e-14
1339	2921	CXCL3	12.6735	1.34099e-14
1340	54970	TTC12	12.6728	1.34295e-14
1341	26502	NARF	12.6716	1.34678e-14
1342	221662	RBM24	-12.67	1.35173e-14
1343	119392	SFR1	12.6688	1.35527e-14
1344	7099	TLR4	12.6686	1.35586e-14
1345	135112	NCOA7	12.6642	1.36958e-14
1346	6637	SNRPG	12.6622	1.37559e-14
1347	122786	FRMD6	-12.6601	1.38232e-14
1348	10623	POLR3C	12.6582	1.38838e-14
1349	29889	GNL2	12.6554	1.39702e-14
1350	55705	IPO9	12.6525	1.40633e-14
1351	84524	ZC3H8	12.6517	1.40884e-14
1352	3837	KPNB1	12.6487	1.41856e-14
1353	7373	COL14A1	-12.648	1.421e-14
1354	56159	TEX11	-12.647	1.42421e-14
1355	4833	NME4	12.6448	1.4312e-14
1356	80155	NAA15	12.6436	1.43526e-14
1357	51338	MS4A4A	-12.6319	1.47396e-14
1358	59	ACTA2	-12.6251	1.49682e-14
1359	24137	KIF4A	12.6211	1.51038e-14
1360	57509	MTUS1	-12.6174	1.52339e-14
1361	54802	TRIT1	12.6159	1.52841e-14
1362	4224	MEP1A	-12.6127	1.53983e-14
1363	83604	TMEM47	-12.6089	1.55312e-14
1364	64983	MRPL32	12.6075	1.55791e-14
1365	3609	ILF3	12.6058	1.564e-14
1366	2992	GYG1	12.6053	1.56576e-14
1367	23658	LSM5	12.6026	1.57542e-14
1368	5550	PREP	12.5988	1.5892e-14
1369	613	BCR	12.5976	1.59354e-14
1370	84168	ANTXR1	-12.5955	1.60114e-14
1371	4493	MT1E	-12.5915	1.61583e-14
1372	10195	ALG3	12.5881	1.62842e-14
1373	63901	FAM111A	12.588	1.62871e-14
1374	9133	CCNB2	12.5866	1.63426e-14
1375	3800	KIF5C	-12.584	1.64382e-14
1376	55034	MOCOS	12.5832	1.64682e-14
1377	1805	DPT	-12.5823	1.65002e-14
1378	57482	KIAA1211	-12.5798	1.65946e-14
1379	124491	TMEM170A	-12.5723	1.68814e-14
1380	326625	MMAB	12.5714	1.69178e-14
1381	55157	DARS2	12.5681	1.70459e-14
1382	65983	GRAMD3	-12.5665	1.71083e-14
1383	4495	MT1G	-12.5628	1.72542e-14
1384	3934	LCN2	12.5624	1.72683e-14
1385	121512	FGD4	-12.5601	1.736e-14
1386	3646	EIF3E	12.5571	1.74785e-14
1387	8692	HYAL2	12.5548	1.75719e-14
1388	5315	PKM	12.5532	1.76344e-14
1389	58191	CXCL16	12.5526	1.7658e-14
1390	5686	PSMA5	12.5515	1.77049e-14
1391	30836	DNTTIP2	12.5511	1.77204e-14
1392	3899	AFF3	-12.55	1.77634e-14
1393	55744	COA1	12.5492	1.7799e-14
1394	51068	NMD3	12.548	1.78461e-14
1395	4678	NASP	12.5472	1.78807e-14
1396	670	BPHL	12.546	1.79273e-14
1397	7625	ZNF74	12.5445	1.79909e-14
1398	100507507	LOC100507507	12.5401	1.81712e-14
1399	280636	C11orf31	12.539	1.8219e-14
1400	55299	BRIX1	12.5373	1.8287e-14
1401	26061	HACL1	12.531	1.85532e-14
1402	84777	DLGAP1-AS2	12.5264	1.87488e-14
1403	993	CDC25A	12.5238	1.88633e-14
1404	6897	TARS	12.5233	1.88817e-14
1405	9459	ARHGEF6	-12.5218	1.89491e-14
1406	3561	IL2RG	-12.5217	1.89516e-14
1407	10410	IFITM3	12.514	1.92872e-14
1408	1802	DPH2	12.512	1.93788e-14
1409	5984	RFC4	12.5094	1.9495e-14
1410	256380	SCML4	-12.5074	1.95846e-14
1411	91687	CENPL	12.4965	2.00798e-14
1412	2232	FDXR	12.4916	2.03065e-14
1413	10248	POP7	12.4912	2.03234e-14
1414	1798	DPAGT1	12.4907	2.03453e-14
1415	9928	KIF14	12.483	2.07083e-14
1416	84886	C1orf198	12.4806	2.08249e-14
1417	65018	PINK1	-12.4732	2.11821e-14
1418	79026	AHNAK	-12.4694	2.13634e-14
1419	128866	CHMP4B	-12.4637	2.16443e-14
1420	11346	SYNPO	-12.462	2.17293e-14
1421	387119	CEP85L	-12.4617	2.17452e-14
1422	51	ACOX1	-12.4597	2.18439e-14
1423	51102	MECR	12.4564	2.20118e-14
1424	1824	DSC2	-12.4538	2.21433e-14
1425	257194	NEGR1	-12.4485	2.24147e-14
1426	55829	VIMP	-12.447	2.24915e-14
1427	6876	TAGLN	-12.4468	2.2502e-14
1428	134548	SOWAHA	-12.4434	2.26807e-14
1429	53345	TM6SF2	-12.4385	2.29375e-14
1430	63929	XPNPEP3	12.4383	2.29447e-14
1431	79709	COLGALT1	12.4382	2.29508e-14
1432	79974	CPED1	-12.4349	2.31291e-14
1433	1843	DUSP1	-12.4329	2.32334e-14
1434	1723	DHODH	12.4301	2.33854e-14
1435	192668	CYS1	-12.4296	2.34102e-14
1436	9528	TMEM59	-12.4277	2.35148e-14
1437	23466	CBX6	-12.4269	2.35536e-14
1438	96764	TGS1	12.4249	2.36649e-14
1439	8131	NPRL3	12.4209	2.38856e-14
1440	51166	AADAT	12.4208	2.38882e-14
1441	5520	PPP2R2A	12.4208	2.38902e-14
1442	338758	LINC00936	-12.4164	2.41307e-14
1443	2584	GALK1	12.4163	2.41362e-14
1444	327	APEH	12.4159	2.41582e-14
1445	53826	FXYD6	-12.4148	2.42229e-14
1446	11240	PADI2	-12.4142	2.42543e-14
1447	672	BRCA1	12.411	2.44332e-14
1448	7913	DEK	12.4094	2.45216e-14
1449	64210	MMS19	12.4084	2.45795e-14
1450	6902	TBCA	12.3968	2.52453e-14
1451	240	ALOX5	12.3959	2.53008e-14
1452	26958	COPG2	12.3943	2.53893e-14
1453	10457	GPNMB	-12.3877	2.57834e-14
1454	3308	HSPA4	12.3872	2.58099e-14
1455	56924	PAK6	12.3829	2.6068e-14
1456	7068	THRB	-12.3777	2.63808e-14
1457	10695	CNPY3	12.3776	2.63879e-14
1458	10314	LANCL1	12.3748	2.65567e-14
1459	200634	KRTCAP3	12.367	2.70437e-14
1460	5357	PLS1	-12.3651	2.7159e-14
1461	55239	OGFOD1	12.3627	2.73108e-14
1462	23093	TTLL5	12.3618	2.73644e-14
1463	10785	WDR4	12.3613	2.73969e-14
1464	248	ALPI	-12.3596	2.75048e-14
1465	3978	LIG1	12.3578	2.76233e-14
1466	50814	NSDHL	12.3568	2.76823e-14
1467	666	BOK	12.3544	2.78369e-14
1468	150468	CKAP2L	12.3523	2.79756e-14
1469	1893	ECM1	12.3519	2.80007e-14
1470	64283	ARHGEF28	12.3513	2.80417e-14
1471	2023	ENO1	12.351	2.80584e-14
1472	84913	ATOH8	12.3446	2.84759e-14
1473	3642	INSM1	-12.3413	2.86927e-14
1474	221895	JAZF1	-12.3371	2.89758e-14
1475	712	C1QA	-12.333	2.92516e-14
1476	26	AOC1	-12.3323	2.92952e-14
1477	57502	NLGN4X	-12.3284	2.9565e-14
1478	2049	EPHB3	12.325	2.97928e-14
1479	7334	UBE2N	12.3225	2.99691e-14
1480	10549	PRDX4	12.3224	2.99739e-14
1481	90850	ZNF598	12.319	3.0212e-14
1482	55280	CWF19L1	12.3188	3.02275e-14
1483	2203	FBP1	12.3146	3.05179e-14
1484	113174	SAAL1	12.3133	3.06144e-14
1485	9790	BMS1	12.3133	3.06147e-14
1486	55789	DEPDC1B	12.3106	3.08037e-14
1487	3576	CXCL8	12.3083	3.09699e-14
1488	26135	SERBP1	12.3037	3.12977e-14
1489	3485	IGFBP2	12.3016	3.14512e-14
1490	2537	IFI6	12.3015	3.1459e-14
1491	5154	PDGFA	-12.2965	3.18223e-14
1492	55660	PRPF40A	12.2961	3.18524e-14
1493	114801	TMEM200A	-12.2938	3.20232e-14
1494	10103	TSPAN1	-12.2914	3.22042e-14
1495	6925	TCF4	-12.2889	3.23925e-14
1496	54518	APBB1IP	-12.2878	3.24704e-14
1497	405753	DUOXA2	12.286	3.26105e-14
1498	9894	TELO2	12.2821	3.29043e-14
1499	29094	LGALSL	-12.2785	3.3179e-14
1500	51195	RAPGEFL1	-12.2783	3.31981e-14
1501	57088	PLSCR4	-12.263	3.4395e-14
1502	80150	ASRGL1	12.2629	3.43998e-14
1503	79053	ALG8	12.2601	3.46293e-14
1504	9654	TTLL4	12.2566	3.49094e-14
1505	22907	DHX30	12.2509	3.53703e-14
1506	8910	SGCE	-12.2489	3.55411e-14
1507	2118	ETV4	12.2482	3.55985e-14
1508	79810	PTCD2	12.2475	3.565e-14
1509	10189	ALYREF	12.2463	3.57537e-14
1510	3423	IDS	-12.246	3.57742e-14
1511	6945	MLX	-12.2451	3.58533e-14
1512	84792	FAM220A	12.244	3.59462e-14
1513	96610	BMS1P20	-12.243	3.60316e-14
1514	114757	CYGB	-12.2395	3.6319e-14
1515	2048	EPHB2	12.2389	3.63723e-14
1516	3150	HMGN1	12.2354	3.66703e-14
1517	1193	CLIC2	-12.2343	3.67628e-14
1518	4191	MDH2	12.2297	3.71569e-14
1519	9585	KIF20B	12.2267	3.74215e-14
1520	149466	C1orf210	-12.2231	3.77327e-14
1521	400506	KNOP1	12.2219	3.78382e-14
1522	23640	HSPBP1	12.2207	3.79458e-14
1523	25849	PARM1	-12.2188	3.8111e-14
1524	57407	NMRAL1	12.2187	3.81245e-14
1525	4208	MEF2C	-12.2145	3.84963e-14
1526	9211	LGI1	-12.211	3.88087e-14
1527	9255	AIMP1	12.2109	3.88204e-14
1528	23636	NUP62	12.206	3.92658e-14
1529	5652	PRSS8	-12.2034	3.94999e-14
1530	4736	RPL10A	12.2026	3.95784e-14
1531	89978	DPH6	12.2008	3.97367e-14
1532	8549	LGR5	12.1962	4.01651e-14
1533	90871	TMEM261	12.19	4.0753e-14
1534	55353	LAPTM4B	12.1883	4.09168e-14
1535	4487	MSX1	12.188	4.09396e-14
1536	5827	PXMP2	-12.1877	4.09669e-14
1537	4501	MT1X	-12.1813	4.15871e-14
1538	114907	FBXO32	-12.1808	4.164e-14
1539	8437	RASAL1	12.1798	4.17356e-14
1540	51529	ANAPC11	12.1776	4.1951e-14
1541	55178	RNMTL1	12.1723	4.24655e-14
1542	2509	FTH1P5	-12.1668	4.30141e-14
1543	83937	RASSF4	-12.1654	4.31551e-14
1544	10628	TXNIP	-12.1615	4.35481e-14
1545	340024	SLC6A19	-12.1593	4.37787e-14
1546	6535	SLC6A8	-12.1585	4.38568e-14
1547	57699	CPNE5	-12.1584	4.38693e-14
1548	10557	RPP38	12.1584	4.3871e-14
1549	6731	SRP72	12.1562	4.40952e-14
1550	9695	EDEM1	-12.1546	4.42562e-14
1551	121053	C12orf45	12.154	4.43172e-14
1552	56477	CCL28	-12.1465	4.51048e-14
1553	57409	MIF4GD	12.1355	4.62713e-14
1554	51501	C11orf73	12.135	4.63283e-14
1555	8882	ZPR1	12.1348	4.63525e-14
1556	9638	FEZ1	-12.1343	4.63998e-14
1557	51263	MRPL30	12.1247	4.74561e-14
1558	152189	CMTM8	12.1215	4.78138e-14
1559	2194	FASN	12.1198	4.80011e-14
1560	91298	C12orf29	12.116	4.84257e-14
1561	4360	MRC1	-12.107	4.94607e-14
1562	6856	SYPL1	12.1068	4.94888e-14
1563	90480	GADD45GIP1	12.1057	4.96122e-14
1564	257364	SNX33	-12.1053	4.96621e-14
1565	58494	JAM2	-12.1052	4.96638e-14
1566	140688	NOL4L	-12.102	5.00414e-14
1567	7431	VIM	-12.0971	5.06129e-14
1568	29974	A1CF	-12.0936	5.10346e-14
1569	7177	TPSAB1	-12.0929	5.11181e-14
1570	23367	LARP1	12.0926	5.1157e-14
1571	5865	RAB3B	-12.0909	5.13542e-14
1572	27071	DAPP1	12.0843	5.21589e-14
1573	8407	TAGLN2	12.0804	5.26365e-14
1574	55041	PLEKHB2	-12.0795	5.27413e-14
1575	53827	FXYD5	12.0757	5.32199e-14
1576	1964	EIF1AX	12.0705	5.38686e-14
1577	8519	IFITM1	12.0695	5.39976e-14
1578	55833	UBAP2	12.0695	5.40027e-14
1579	3216	HOXB6	12.0657	5.448e-14
1580	10635	RAD51AP1	12.0646	5.46218e-14
1581	10450	PPIE	12.0638	5.47188e-14
1582	3784	KCNQ1	12.0608	5.51063e-14
1583	401466	C8orf59	12.0605	5.51506e-14
1584	124801	LSM12	12.0604	5.51594e-14
1585	4147	MATN2	-12.0594	5.52888e-14
1586	7057	THBS1	-12.0496	5.65782e-14
1587	4644	MYO5A	-12.0483	5.67487e-14
1588	5371	PML	12.0425	5.7524e-14
1589	10428	CFDP1	-12.0363	5.83676e-14
1590	22836	RHOBTB3	12.0355	5.84722e-14
1591	92170	MTG1	12.0351	5.85319e-14
1592	64976	MRPL40	12.0341	5.86704e-14
1593	2274	FHL2	12.0338	5.87156e-14
1594	93594	TBC1D31	12.0325	5.88942e-14
1595	26519	TIMM10	12.0284	5.94581e-14
1596	9277	WDR46	12.0243	6.00364e-14
1597	124454	EARS2	12.0205	6.05675e-14
1598	11218	DDX20	12.012	6.17946e-14
1599	55625	ZDHHC7	-12.0108	6.19641e-14
1600	5433	POLR2D	12.0098	6.2123e-14
1601	109	ADCY3	12.008	6.23723e-14
1602	10605	PAIP1	12.0071	6.25177e-14
1603	84864	MINA	12	6.35589e-14
1604	79731	NARS2	11.9993	6.36746e-14
1605	154810	AMOTL1	-11.9986	6.37781e-14
1606	3587	IL10RA	-11.9984	6.38011e-14
1607	26574	AATF	11.9942	6.44353e-14
1608	3159	HMGA1	11.9929	6.46329e-14
1609	30815	ST6GALNAC6	-11.9909	6.49447e-14
1610	16	AARS	11.9899	6.50895e-14
1611	5577	PRKAR2B	-11.9897	6.51149e-14
1612	23677	SH3BP4	11.9799	6.66442e-14
1613	4496	MT1H	-11.9771	6.70843e-14
1614	57587	CFAP97	11.9734	6.76708e-14
1615	10541	ANP32B	11.9727	6.77815e-14
1616	3385	ICAM3	-11.971	6.80506e-14
1617	10591	DNPH1	11.9693	6.83248e-14
1618	390	RND3	-11.9691	6.83562e-14
1619	4913	NTHL1	11.9675	6.86193e-14
1620	51499	TRIAP1	11.9667	6.87367e-14
1621	8565	YARS	11.9662	6.88259e-14
1622	64781	CERK	-11.9635	6.92574e-14
1623	150000	ABCC13	-11.9619	6.95195e-14
1624	51258	MRPL51	11.9616	6.9576e-14
1625	78991	PCYOX1L	11.9601	6.98167e-14
1626	55614	KIF16B	-11.9569	7.03468e-14
1627	5757	PTMA	11.9531	7.09812e-14
1628	8321	FZD1	-11.9522	7.1128e-14
1629	5198	PFAS	11.9516	7.12267e-14
1630	8798	DYRK4	11.9502	7.14764e-14
1631	283871	PGP	11.9494	7.16024e-14
1632	9025	RNF8	11.9435	7.26086e-14
1633	624	BDKRB2	-11.942	7.28609e-14
1634	2177	FANCD2	11.942	7.28675e-14
1635	9725	TMEM63A	11.9399	7.32221e-14
1636	3373	HYAL1	11.9371	7.37071e-14
1637	5549	PRELP	-11.9362	7.38604e-14
1638	56992	KIF15	11.9344	7.41752e-14
1639	55037	PTCD3	11.9339	7.42661e-14
1640	51705	EMCN	-11.9317	7.46523e-14
1641	730	C7	-11.923	7.621e-14
1642	1827	RCAN1	-11.9154	7.75908e-14
1643	6629	SNRPB2	11.9153	7.75996e-14
1644	7106	TSPAN4	-11.9134	7.79536e-14
1645	10223	GPA33	-11.9128	7.80566e-14
1646	28957	MRPS28	11.9102	7.85417e-14
1647	7884	SLBP	11.9059	7.93413e-14
1648	7171	TPM4	11.9051	7.94991e-14
1649	259266	ASPM	11.8968	8.10762e-14
1650	55332	DRAM1	11.8918	8.20385e-14
1651	8436	SDPR	-11.887	8.2968e-14
1652	9187	SLC24A1	11.8865	8.30686e-14
1653	64399	HHIP	-11.88	8.43618e-14
1654	91272	BOD1	11.8778	8.47917e-14
1655	140	ADORA3	-11.8748	8.54071e-14
1656	10130	PDIA6	11.8677	8.68572e-14
1657	56006	SMG9	11.8642	8.75738e-14
1658	83746	L3MBTL2	11.8601	8.8421e-14
1659	84419	C15orf48	-11.8573	8.90082e-14
1660	9380	GRHPR	11.8568	8.91183e-14
1661	63979	FIGNL1	11.8549	8.95276e-14
1662	1820	ARID3A	11.8542	8.96705e-14
1663	5192	PEX10	11.853	8.99178e-14
1664	3512	JCHAIN	-11.8512	9.03044e-14
1665	2068	ERCC2	11.851	9.03501e-14
1666	9201	DCLK1	-11.8468	9.12525e-14
1667	23500	DAAM2	-11.8438	9.19078e-14
1668	55142	HAUS2	11.8397	9.27935e-14
1669	83862	TMEM120A	-11.8393	9.28917e-14
1670	149840	C20orf196	11.8339	9.40996e-14
1671	841	CASP8	11.8284	9.5336e-14
1672	51367	POP5	11.8259	9.58978e-14
1673	10483	SEC23B	11.8236	9.64156e-14
1674	51142	CHCHD2	11.8202	9.71901e-14
1675	5694	PSMB6	11.8196	9.73408e-14
1676	144455	E2F7	11.8188	9.7522e-14
1677	51319	RSRC1	11.8169	9.79601e-14
1678	54840	APTX	11.8139	9.86736e-14
1679	3603	IL16	-11.8129	9.88928e-14
1680	1207	CLNS1A	11.8112	9.93032e-14
1681	23345	SYNE1	-11.8107	9.9412e-14
1682	7857	SCG2	-11.8107	9.94243e-14
1683	567	B2M	-11.8047	1.00853e-13
1684	56052	ALG1	11.8042	1.00964e-13
1685	348093	RBPMS2	-11.8031	1.01219e-13
1686	100506776	TRG-AS1	-11.8005	1.01848e-13
1687	1540	CYLD	-11.7975	1.02584e-13
1688	56674	TMEM9B	-11.7939	1.03458e-13
1689	64223	MLST8	11.792	1.03923e-13
1690	28977	MRPL42	11.7904	1.04319e-13
1691	112609	MRAP2	11.7904	1.04321e-13
1692	5052	PRDX1	11.7862	1.05377e-13
1693	197335	WDR90	11.7838	1.05966e-13
1694	56893	UBQLN4	11.7838	1.05984e-13
1695	617	BCS1L	11.781	1.06678e-13
1696	3320	HSP90AA1	11.7751	1.08198e-13
1697	1316	KLF6	-11.774	1.08482e-13
1698	138162	C9orf116	11.7729	1.08771e-13
1699	840	CASP7	-11.7707	1.09335e-13
1700	1292	COL6A2	-11.7589	1.12453e-13
1701	7188	TRAF5	11.7543	1.13689e-13
1702	84303	CHCHD6	11.7511	1.14545e-13
1703	94	ACVRL1	-11.7506	1.14701e-13
1704	90025	UBE3D	11.7501	1.14834e-13
1705	79228	THOC6	11.7492	1.15083e-13
1706	51110	LACTB2	11.7488	1.15192e-13
1707	8562	DENR	11.7485	1.15259e-13
1708	401115	C4orf48	11.7437	1.16591e-13
1709	27109	ATP5S	-11.742	1.17069e-13
1710	286053	NSMCE2	11.7378	1.1823e-13
1711	4234	METTL1	11.7368	1.18536e-13
1712	91624	NEXN	-11.7314	1.20068e-13
1713	51693	TRAPPC2L	11.7293	1.20652e-13
1714	10320	IKZF1	-11.7262	1.21544e-13
1715	55652	SLC48A1	11.7236	1.22309e-13
1716	55788	LMBRD1	-11.7219	1.22814e-13
1717	10874	NMU	11.7145	1.24999e-13
1718	10398	MYL9	-11.7122	1.25688e-13
1719	1346	COX7A1	-11.7116	1.2587e-13
1720	10592	SMC2	11.7072	1.27202e-13
1721	4534	MTM1	-11.7064	1.27428e-13
1722	55920	RCC2	11.7054	1.2773e-13
1723	130340	AP1S3	11.705	1.27876e-13
1724	7112	TMPO	11.7029	1.2851e-13
1725	1978	EIF4EBP1	11.7026	1.28598e-13
1726	3399	ID3	11.7025	1.28634e-13
1727	788	SLC25A20	-11.7017	1.28864e-13
1728	2329	FMO4	-11.7007	1.29188e-13
1729	8625	RFXANK	11.7001	1.29382e-13
1730	339	APOBEC1	11.6963	1.30534e-13
1731	51454	GULP1	-11.6943	1.31158e-13
1732	81839	VANGL1	11.6942	1.3119e-13
1733	51013	EXOSC1	11.6941	1.31229e-13
1734	25959	KANK2	-11.6899	1.32565e-13
1735	84647	PLA2G12B	-11.6891	1.32798e-13
1736	51196	PLCE1	-11.6852	1.34045e-13
1737	114908	TMEM123	11.6833	1.34657e-13
1738	7260	TSSC1	11.6729	1.38071e-13
1739	89944	GLB1L2	11.671	1.38687e-13
1740	10581	IFITM2	11.6706	1.38829e-13
1741	51504	TRMT112	11.6689	1.39382e-13
1742	80745	THUMPD2	11.6632	1.41313e-13
1743	10534	SSSCA1	11.6622	1.41646e-13
1744	79876	UBA5	11.6621	1.41657e-13
1745	120224	TMEM45B	-11.6613	1.41941e-13
1746	392465	GLOD5	-11.661	1.42059e-13
1747	23151	GRAMD4	-11.6603	1.42273e-13
1748	163882	CNST	-11.6602	1.42308e-13
1749	283537	SLC46A3	-11.6592	1.42651e-13
1750	4731	NDUFV3	11.6586	1.4286e-13
1751	781	CACNA2D1	-11.6578	1.4314e-13
1752	914	CD2	-11.656	1.43742e-13
1753	84135	UTP15	11.6527	1.44891e-13
1754	51191	HERC5	-11.6522	1.45052e-13
1755	6678	SPARC	-11.6503	1.45724e-13
1756	8883	NAE1	11.6501	1.45792e-13
1757	10730	YME1L1	-11.6438	1.48027e-13
1758	3178	HNRNPA1	11.6408	1.49074e-13
1759	27286	SRPX2	11.639	1.49735e-13
1760	3612	IMPA1	-11.6385	1.49899e-13
1761	8502	PKP4	11.6358	1.50877e-13
1762	1075	CTSC	-11.6269	1.54112e-13
1763	9553	MRPL33	11.6254	1.54698e-13
1764	874	CBR3	11.6234	1.55441e-13
1765	5494	PPM1A	-11.6211	1.56274e-13
1766	30001	ERO1A	11.6191	1.57047e-13
1767	51603	METTL13	11.602	1.63603e-13
1768	220323	OAF	-11.6017	1.6374e-13
1769	55005	RMND1	11.6013	1.63882e-13
1770	10128	LRPPRC	11.5997	1.64536e-13
1771	80145	THOC7	11.5968	1.65653e-13
1772	2222	FDFT1	11.596	1.65971e-13
1773	2079	ERH	11.5954	1.66211e-13
1774	51550	CINP	11.594	1.66792e-13
1775	6001	RGS10	-11.5898	1.68471e-13
1776	10038	PARP2	11.5889	1.6886e-13
1777	7113	TMPRSS2	-11.5871	1.69574e-13
1778	57082	CASC5	11.5861	1.70004e-13
1779	79677	SMC6	11.5847	1.70553e-13
1780	8208	CHAF1B	11.5845	1.70642e-13
1781	84529	C15orf41	11.584	1.70835e-13
1782	9601	PDIA4	11.582	1.71662e-13
1783	117145	THEM4	11.575	1.74569e-13
1784	1786	DNMT1	11.5738	1.75097e-13
1785	8412	BCAR3	-11.573	1.75417e-13
1786	100128252	ZNF667-AS1	-11.5715	1.76041e-13
1787	7416	VDAC1	11.5679	1.77595e-13
1788	6541	SLC7A1	11.5668	1.78054e-13
1789	871	SERPINH1	11.5645	1.79039e-13
1790	7991	TUSC3	-11.5645	1.79055e-13
1791	56267	CCBL2	11.5635	1.7947e-13
1792	4494	MT1F	-11.5602	1.80885e-13
1793	3832	KIF11	11.5579	1.8192e-13
1794	23421	ITGB3BP	11.5557	1.8285e-13
1795	200879	LIPH	-11.5468	1.86845e-13
1796	26049	FAM169A	11.546	1.87175e-13
1797	10598	AHSA1	11.5454	1.87456e-13
1798	9745	ZNF536	-11.5448	1.87736e-13
1799	55308	DDX19A	11.5427	1.88663e-13
1800	55149	MTPAP	11.54	1.89914e-13
1801	25943	C20orf194	-11.5387	1.90509e-13
1802	653	BMP5	-11.5376	1.91016e-13
1803	9518	GDF15	11.5362	1.91642e-13
1804	1043	CD52	-11.5341	1.92644e-13
1805	92092	ZC3HAV1L	11.5322	1.93496e-13
1806	79772	MCTP1	-11.5292	1.94942e-13
1807	7753	ZNF202	11.5287	1.95163e-13
1808	4306	NR3C2	-11.5234	1.97687e-13
1809	199	AIF1	-11.5219	1.98381e-13
1810	399664	MEX3D	11.5208	1.98908e-13
1811	64065	PERP	11.5192	1.99698e-13
1812	6152	RPL24	11.5174	2.00521e-13
1813	5591	PRKDC	11.5159	2.01248e-13
1814	11335	CBX3	11.5138	2.0231e-13
1815	695	BTK	-11.5132	2.02599e-13
1816	4605	MYBL2	11.5124	2.02956e-13
1817	64499	TPSB2	-11.5095	2.04402e-13
1818	81554	WBSCR16	11.508	2.05143e-13
1819	1020	CDK5	11.5077	2.05305e-13
1820	404672	GTF2H5	11.507	2.05619e-13
1821	2091	FBL	11.5069	2.05668e-13
1822	55635	DEPDC1	11.5046	2.06855e-13
1823	118980	SFXN2	11.5022	2.08023e-13
1824	5701	PSMC2	11.4916	2.13417e-13
1825	170371	C10orf128	-11.4794	2.19821e-13
1826	170575	GIMAP1	-11.4793	2.19832e-13
1827	27131	SNX5	11.4784	2.20359e-13
1828	64794	DDX31	11.4761	2.21576e-13
1829	9934	P2RY14	-11.4752	2.22041e-13
1830	10400	PEMT	11.4746	2.2237e-13
1831	84172	POLR1B	11.4745	2.22436e-13
1832	56061	UBFD1	11.4726	2.23445e-13
1833	50515	CHST11	-11.4696	2.25096e-13
1834	5294	PIK3CG	-11.4692	2.25264e-13
1835	65057	ACD	11.469	2.25414e-13
1836	51106	TFB1M	11.4647	2.27777e-13
1837	91445	RNF185	-11.4643	2.27974e-13
1838	5937	RBMS1	-11.4599	2.30396e-13
1839	51018	RRP15	11.4598	2.30487e-13
1840	4928	NUP98	11.4597	2.30543e-13
1841	116254	GINM1	-11.4587	2.31061e-13
1842	1174	AP1S1	11.4582	2.31369e-13
1843	10884	MRPS30	11.4561	2.32546e-13
1844	5178	PEG3	-11.4561	2.32554e-13
1845	1436	CSF1R	-11.4506	2.35656e-13
1846	30968	STOML2	11.4428	2.40152e-13
1847	134492	NUDCD2	11.442	2.40596e-13
1848	5725	PTBP1	11.4417	2.40784e-13
1849	23511	NUP188	11.4388	2.42487e-13
1850	9202	ZMYM4	11.4351	2.44636e-13
1851	81493	SYNC	-11.4304	2.47468e-13
1852	6446	SGK1	-11.428	2.4888e-13
1853	23336	SYNM	-11.4268	2.496e-13
1854	8322	FZD4	-11.4225	2.52218e-13
1855	64118	DUS1L	11.4221	2.525e-13
1856	154043	CNKSR3	-11.4202	2.53649e-13
1857	80298	MTERF2	11.4189	2.5444e-13
1858	440	ASNS	11.4166	2.55847e-13
1859	1468	SLC25A10	11.4163	2.56049e-13
1860	101928100	LOC101928100	11.4116	2.58984e-13
1861	84277	DNAJC30	11.4116	2.59007e-13
1862	5794	PTPRH	-11.4095	2.60284e-13
1863	5203	PFDN4	11.4091	2.60578e-13
1864	51111	KMT5B	-11.4027	2.64665e-13
1865	4134	MAP4	11.4017	2.65304e-13
1866	1134	CHRNA1	-11.3995	2.6672e-13
1867	79170	PRR15L	-11.399	2.66996e-13
1868	65993	MRPS34	11.3958	2.69093e-13
1869	10225	CD96	-11.3916	2.71835e-13
1870	10402	ST3GAL6	-11.3907	2.72467e-13
1871	9326	ZNHIT3	11.3893	2.73411e-13
1872	126308	MOB3A	-11.388	2.7426e-13
1873	8464	SUPT3H	11.3841	2.76853e-13
1874	146556	C16orf89	-11.3836	2.77219e-13
1875	54536	EXOC6	11.383	2.77619e-13
1876	726	CAPN5	-11.3812	2.78802e-13
1877	171568	POLR3H	11.3791	2.80249e-13
1878	730102	LOC730102	11.3755	2.8272e-13
1879	5347	PLK1	11.3725	2.84747e-13
1880	8192	CLPP	11.3708	2.85919e-13
1881	3664	IRF6	-11.3701	2.864e-13
1882	9861	PSMD6	11.3691	2.87164e-13
1883	83593	RASSF5	-11.3673	2.88402e-13
1884	9904	RBM19	11.3659	2.89359e-13
1885	53832	IL20RA	11.3646	2.90259e-13
1886	51001	MTERF3	11.363	2.91414e-13
1887	25928	SOSTDC1	-11.36	2.93559e-13
1888	65244	SPATS2	11.3583	2.94731e-13
1889	2676	GFRA3	-11.3572	2.95576e-13
1890	55640	FLVCR2	-11.3571	2.95651e-13
1891	8976	WASL	-11.355	2.97112e-13
1892	23333	DPY19L1	11.3541	2.97808e-13
1893	2188	FANCF	11.3534	2.98261e-13
1894	284	ANGPT1	-11.3531	2.9849e-13
1895	284076	TTLL6	-11.3517	2.99498e-13
1896	10418	SPON1	-11.3494	3.01229e-13
1897	3014	H2AFX	11.3478	3.02379e-13
1898	1459	CSNK2A2	11.3475	3.02584e-13
1899	53981	CPSF2	11.344	3.05158e-13
1900	1131	CHRM3	11.3409	3.07473e-13
1901	80789	INTS5	11.3405	3.07792e-13
1902	79861	TUBAL3	-11.3394	3.08599e-13
1903	83695	RHNO1	11.3328	3.13638e-13
1904	118672	PSTK	11.3314	3.14727e-13
1905	3267	AGFG1	11.3288	3.16663e-13
1906	7410	VAV2	-11.3276	3.17641e-13
1907	728568	C12orf73	11.3262	3.18685e-13
1908	5655	KLK10	11.3246	3.1993e-13
1909	444	ASPH	11.3244	3.20108e-13
1910	153222	CREBRF	-11.3235	3.2082e-13
1911	822	CAPG	11.3209	3.22835e-13
1912	54831	BEST2	-11.3207	3.22988e-13
1913	55128	TRIM68	11.317	3.25934e-13
1914	54931	TRMT10C	11.3165	3.26347e-13
1915	169611	OLFML2A	-11.3158	3.26913e-13
1916	56654	NPDC1	11.3143	3.28083e-13
1917	9669	EIF5B	11.3136	3.2862e-13
1918	79723	SUV39H2	11.313	3.29116e-13
1919	23322	RPGRIP1L	11.3125	3.29527e-13
1920	8836	GGH	11.3107	3.30987e-13
1921	51121	RPL26L1	11.3106	3.31014e-13
1922	54431	DNAJC10	11.3098	3.31722e-13
1923	11052	CPSF6	11.3057	3.35014e-13
1924	9802	DAZAP2	-11.305	3.35569e-13
1925	10155	TRIM28	11.2999	3.39794e-13
1926	2769	GNA15	11.2981	3.41305e-13
1927	51192	CKLF	11.2972	3.42038e-13
1928	79009	DDX50	11.2966	3.42544e-13
1929	28985	MCTS1	11.2924	3.46058e-13
1930	116461	TSEN15	11.2918	3.46535e-13
1931	145282	MIPOL1	11.2913	3.46975e-13
1932	10920	COPS8	11.2891	3.48842e-13
1933	93589	CACNA2D4	-11.2876	3.50154e-13
1934	57556	SEMA6A	-11.2864	3.51158e-13
1935	57696	DDX55	11.2851	3.52264e-13
1936	128872	HMGB3P1	11.285	3.52358e-13
1937	9450	LY86	-11.2826	3.54476e-13
1938	10381	TUBB3	11.2819	3.55026e-13
1939	5138	PDE2A	-11.2802	3.56553e-13
1940	2041	EPHA1	11.2765	3.59745e-13
1941	10146	G3BP1	11.2713	3.64345e-13
1942	85004	RERG	-11.2713	3.64347e-13
1943	11198	SUPT16H	11.2713	3.64348e-13
1944	4286	MITF	-11.2701	3.65445e-13
1945	4285	MIPEP	11.2661	3.69017e-13
1946	2533	FYB	-11.2612	3.73459e-13
1947	51092	SIDT2	-11.2601	3.74477e-13
1948	25777	SUN2	-11.2588	3.75624e-13
1949	55425	GPALPP1	11.2574	3.76933e-13
1950	79035	NABP2	11.2566	3.77718e-13
1951	28976	ACAD9	11.2554	3.78803e-13
1952	51284	TLR7	-11.2536	3.80468e-13
1953	51065	RPS27L	11.2531	3.80968e-13
1954	58477	SRPRB	11.2494	3.84376e-13
1955	23165	NUP205	11.2468	3.86851e-13
1956	10963	STIP1	11.2462	3.87438e-13
1957	4331	MNAT1	11.2451	3.88456e-13
1958	6369	CCL24	11.2432	3.90292e-13
1959	26121	PRPF31	11.2411	3.92279e-13
1960	55812	SPATA7	11.2394	3.93878e-13
1961	3624	INHBA	11.2391	3.94215e-13
1962	55854	ZC3H15	11.2386	3.94652e-13
1963	51715	RAB23	11.2376	3.95646e-13
1964	2932	GSK3B	11.2348	3.9831e-13
1965	51074	APIP	11.234	3.99096e-13
1966	10329	TMEM5	11.2334	3.99746e-13
1967	10113	PREB	11.2315	4.01596e-13
1968	157869	SBSPON	11.2307	4.02365e-13
1969	55152	DALRD3	11.2277	4.05366e-13
1970	2648	KAT2A	11.2244	4.08659e-13
1971	85453	TSPYL5	-11.2237	4.09275e-13
1972	166815	TIGD2	11.2227	4.10314e-13
1973	51304	ZDHHC3	11.2203	4.12757e-13
1974	114876	OSBPL1A	-11.2192	4.13854e-13
1975	7805	LAPTM5	-11.2185	4.14536e-13
1976	6575	SLC20A2	-11.2151	4.18066e-13
1977	81887	LAS1L	11.2096	4.23722e-13
1978	8892	EIF2B2	11.2072	4.26208e-13
1979	152518	NFXL1	11.206	4.27495e-13
1980	3960	LGALS4	-11.2043	4.29286e-13
1981	84313	VPS25	11.1977	4.36209e-13
1982	55732	C1orf112	11.1962	4.379e-13
1983	716	C1S	-11.1914	4.4308e-13
1984	6476	SI	-11.189	4.45599e-13
1985	347853	TBX10	-11.1888	4.45868e-13
1986	10671	DCTN6	11.1881	4.46657e-13
1987	10800	CYSLTR1	-11.1856	4.49363e-13
1988	6165	RPL35A	11.1845	4.50581e-13
1989	84650	EBPL	11.1842	4.50975e-13
1990	6443	SGCB	11.1832	4.52034e-13
1991	8661	EIF3A	11.1798	4.55825e-13
1992	3514	IGKC	-11.177	4.58961e-13
1993	28966	SNX24	-11.1725	4.64016e-13
1994	401022	HAGLR	-11.1717	4.64927e-13
1995	23670	TMEM2	11.1697	4.67273e-13
1996	3185	HNRNPF	11.1691	4.67917e-13
1997	5718	PSMD12	11.1689	4.68161e-13
1998	9918	NCAPD2	11.168	4.69184e-13
1999	3643	INSR	-11.1658	4.71799e-13
[truncated: 18,536 more rows]
