# Supplementary material for: FoPA: identifying perturbed signaling pathways in clinical conditions using formal methods
Source: BMC Bioinformatics. 2019 Feb 26;20:92. doi: 10.1186/s12859-019-2635-6 (PMC6390332; doi:10.1186/s12859-019-2635-6)
Supplement: Supplementary file 7 — The results of FoPA on autism genes. (XLSX 416 kb) [file 12859_2019_2635_MOESM7_ESM.xlsx]

## Sheet: Autism genes
Gene	mut.rate
SCN2A	7.4e-05
SYNGAP1	6.55e-05
CHD8	9.25e-05
ARID1B	9.02e-05
ANK2	0.00014923
SUV420H1	3.48e-05
DYRK1A	3.119e-05
GRIN2B	7.3e-05
ADNP	3.92e-05
TBR1	3.55e-05
POGZ	5.66e-05
CUL3	2.977e-05
KATNAL2	2.003e-05
BCL11A	5.27e-05
CACNA2D3	4.37e-05
MIB1	3.96e-05
GABRB3	2.174e-05
CTTNBP2	6.14e-05
MLL3	0.000173773
PTEN	1.395e-05
RELN	0.0001378
ASXL3	7.94e-05
MYO9B	0.000108
ETFB	1.648e-05
ASH1L	0.0001066
TRIO	0.0001425
NAA15	2.842e-05
MYT1L	5.53e-05
NR3C2	3.86e-05
APH1A	1.192e-05
SETD5	5.43e-05
VIL1	3.79e-05
CDC42BPB	8.33e-05
SPARCL1	2.199e-05
BIRC6	0.000157418
GALNTL4	3.22e-05
WDFY3	0.0001332
MTMR12	2.897e-05
EP400	0.000163178
ZNF774	1.92e-05
DPP3	3.99e-05
FCRL6	1.576e-05
SMURF1	3.65e-05
TTLL3	3.67e-05
UTP6	2.181e-05
CARKD	2.067e-05
DNAH10	0.000191867
PPM1D	2.315e-05
PHF15	4.06e-05
S100G	2.123e-06
KIAA0182	6.99e-05
CSNK1E	2.441e-05
KIAA0100	8.8e-05
CACNA1D	0.0001008
RAB2A	7.59e-06
PCOLCE	2.191e-05
MYOC	2.059e-05
SLCO1B1	2.259e-05
SLC6A1	3.003e-05
ATP1B1	1.265e-05
SCARA3	2.697e-05
KRT34	2.11e-05
BRWD1	7.83e-05
KDM5B	6.13e-05
PRPF39	1.987e-05
SIX2	2.168e-05
KIRREL3	4.14e-05
FAM190A	2.349e-05
GGNBP2	2.54e-05
NRXN1	7.4e-05
WHSC1	2.556e-05
KLC1	2.557e-05
RANBP17	3.83e-05
LEO1	2.589e-05
PTPRM	6.46e-05
KDM4B	6.44e-05
SETBP1	6.44e-05
SRPK2	2.798e-05
ZNF559	2.309e-06
CSDE1	3.048e-05
JUP	4.34e-05
QRICH1	3.065e-05
GSDMC	1.8e-05
AGAP2	4.87e-05
PLA1A	1.88e-05
HDLBP	6.03e-05
TGM1	4.3e-05
LRRC14	2.7e-05
KDM3A	4.89e-05
C11orf30	4.89e-05
TAF4	3.64e-05
TCTE3	7.87e-06
CERS4	1.951e-05
TCF3	3.69e-05
SLCO1B3	2.257e-05
CD163L1	5.85e-05
NCKAP1	3.98e-05
CSTF2T	2.507e-05
BRSK2	4e-05
MYH10	8.96e-05
STXBP5	4.31e-05
SHANK3	5.78e-05
AXL	4.48e-05
IQGAP2	5.72e-05
UBN2	4.68e-05
KDM6B	8.27e-05
CAPN12	3.31e-05
SPP2	9.02e-06
BTRC	2.231e-05
HAPLN3	2.334e-05
FAM59A	3.95e-05
RASAL1	3.97e-05
KYNU	1.638e-05
RAPGEF4	4.1e-05
VPS54	3.143e-05
ERBB2IP	4.35e-05
ACACB	0.0001295
ADCY5	6.98e-05
MCAM	3.23e-05
USP15	3.021e-05
NIF3L1	1.393e-05
PM20D1	2.131e-05
SORCS3	4.42e-05
MSH4	3.156e-05
RGS2	7.55e-06
PLEKHA8	1.657e-05
SCN1A	7.5e-05
DENND5A	5.09e-05
ERI1	1.103e-05
ATP10D	5.14e-05
KRT24	2.228e-05
PHF7	1.34e-05
TMBIM6	1.16e-05
PLA2G7	1.406e-05
FBXL13	2.558e-05
NRG4	4.55e-06
FBN1	0.0001229
DBX2	7.88e-06
PRDM9	3.308e-05
STMN4	1.018e-05
ECM2	2.448e-05
TBC1D23	2.44e-05
IL27	1.115e-05
C20orf111	1.124e-05
ZNF594	2.56e-05
KBTBD4	2.21e-05
INSC	2.838e-05
CCIN	2.712e-05
FAM45A	1.264e-05
GSTO2	9.33e-06
OVOL1	1.616e-05
ERN2	4.99e-05
RNF38	1.633e-05
CYP4F12	2.591e-05
MTHFS	6.39e-06
SCN7A	4.4e-05
SLC25A39	1.772e-05
C9orf68	1.32e-05
TROVE2	1.855e-05
MBNL1	1.654e-05
COBL	5.86e-05
SMARCA4	9.51e-05
LRRTM2	1.989e-05
FAM8A1	2.048e-05
SNTG1	1.937e-05
DGKD	6.07e-05
SPON2	1.986e-05
GABRB1	2.224e-05
C10orf93	1.6e-05
ST3GAL6	1.197e-05
SPAST	2.349e-05
VNN1	1.926e-05
PLVAP	2.388e-05
CECR2	6.41e-05
TTC18	3.48e-05
ANKK1	3.058e-05
UNC45B	4.16e-05
FLYWCH1	3.48e-05
PTMS	3.22e-06
ZC3H14	2.756e-05
NTNG1	2.524e-05
FAM91A1	2.99e-05
NR2F1	2.593e-05
ASB4	1.838e-05
ZFAND5	6.91e-06
RPL12	7.15e-06
FOXP1	3.015e-05
SERPINB9	1.715e-05
PPPDE1	8.07e-06
GIMAP2	1.081e-05
DUS1L	2.766e-05
FOXG1	2.77e-05
ARHGAP44	3.15e-05
AGGF1	2.792e-05
PLA2G16	8.14e-06
EFR3A	2.983e-05
SYT1	1.663e-05
OR51A2	1.001e-05
SCAND3	4.28e-05
LYPD4	1.011e-05
ZNF451	2.685e-06
CYP2J2	2.053e-05
TRIP12	7.38e-05
TMC2	3.52e-05
PYHIN1	1.79e-05
MUC17	0.000164455
ILF2	1.432e-05
SKI	3.71e-05
DHX57	5.2e-05
POTEH	1.392e-05
C12orf24	1.06e-05
ETV2	1.526e-05
CNGB3	2.893e-05
NFKBIL1	1.548e-05
CDC42BPA	5.99e-05
NPBWR1	2.81e-05
TSPAN17	1.607e-05
PRPF40A	2.934e-05
PBX1	1.765e-05
SMARCE1	1.79e-05
ADSS	1.824e-05
C20orf194	4.22e-05
LDB1	1.902e-05
TMEM171	1.474e-05
ZNF568	2.087e-05
RRBP1	4.98e-05
NFIA	1.977e-05
CDC73	2.098e-05
BIRC3	2.14e-05
KIAA1407	3.253e-05
PAX5	2.166e-05
MAK	2.312e-05
SRSF11	2.187e-05
SIRPB2	1.273e-05
RAD21L1	2.14e-05
FAM169A	2.224e-05
PRKAR1B	2.312e-05
KCNS3	2.226e-05
ITGA5	4.71e-05
FAM161B	2.663e-05
KDM1B	2.447e-05
REPIN1	3.62e-05
RABEP1	3.035e-05
PTPRR	2.507e-05
BTBD6	2.453e-05
ZMYND11	2.535e-05
ZNF238	2.583e-05
RPS6KA3	2.489e-05
HIST1H4C	8.04e-06
RAPGEF3	3.91e-05
CLASP1	6.28e-05
PHF2	5.06e-05
ENGASE	3.81e-05
ASAH2	2.771e-05
EFCAB5	4.81e-05
TTK	2.774e-05
RFX7	5.12e-05
TCF4	2.848e-05
CNOT3	3.96e-05
KLHL14	3.42e-05
CCDC77	1.796e-05
TEX2	4.62e-05
SPRED2	2.799e-05
DDX3X	2.899e-05
WDR81	5.42e-05
OR13C8	1.167e-05
ZC3H11A	2.929e-05
HAX1	1.206e-05
UBAP2	4.47e-05
GRIA1	3.61e-05
RALGAPB	5.4e-05
SMARCC2	5.5e-05
ASB17	9.61e-06
RBM27	3.733e-05
LRRC4	3.24e-05
TNPO3	3.74e-05
MSLNL	4.28e-05
LRRIQ1	5.14e-05
CUL1	3.197e-05
FAM40A	3.29e-05
GRIA2	3.44e-05
NUAK1	3.236e-05
MGRN1	3.41e-05
IL7R	1.622e-05
ROBO4	4.52e-05
VCP	3.437e-05
MPHOSPH8	3.4e-05
ESCO2	1.956e-05
MAP3K14	3.72e-05
NOP14	4.23e-05
CBX4	3.79e-05
DSCAM	0.0001015
FPGS	2.737e-05
HGF	2.719e-05
DLL1	3.81e-05
NINL	7.14e-05
GFPT2	3.61e-05
XIRP1	7.86e-05
LCN12	9.31e-06
FAM81B	1.558e-05
CSF2RB	4.21e-05
LGALS3BP	2.95e-05
DUSP27	5.2e-05
MLL5	6.55e-05
C7orf70	1.01e-05
FRYL	0.0001066
XPO5	4.64e-05
FBLIM1	1.869e-05
LMTK3	4.3e-05
TUBA1A	1.924e-05
PRAME	2.043e-05
SLCO6A1	2.723e-05
EXOSC7	1.347e-05
GMPPB	2.152e-05
LPHN2	5.1e-05
PARN	2.259e-05
DYNC1H1	0.000226043
HIST1H2AE	1.012e-05
ANO5	3.148e-05
SETD2	7.14e-05
VCPIP1	4.83e-05
TTC39A	2.42e-05
TUBGCP4	2.571e-05
NFATC2IP	1.208e-05
C3orf15	3.098e-05
UBR3	2.638e-05
PRR25	1.767e-05
SCP2	1.912e-05
KIAA0556	8.02e-05
SPO11	1.403e-05
MBD5	5.32e-05
ASZ1	1.697e-05
CEP164	5.77e-05
DIP2A	7.85e-05
NUDT6	1.578e-05
GABRR2	2.292e-05
RHOT2	4.02e-05
DDX58	3.056e-05
NOL6	5.62e-05
UPF3A	1.647e-05
KPNA1	1.827e-05
DEAF1	3.13e-05
MMP8	1.644e-05
SPATA13	3.253e-05
DEFA6	3.58e-06
PDILT	2.496e-05
UTP23	9.76e-06
ZNF155	1.787e-05
SPICE1	3.165e-05
MYO1A	4.31e-05
PIK3R2	3.28e-05
SHB	2.072e-05
MAP7	3.429e-05
TRIM23	2.138e-05
KRT19	2.801e-05
OSBPL3	3.66e-05
ZNF528	2.119e-05
CSF1	2.271e-05
NT5C2	2.092e-05
DICER1	7.06e-05
CCDC164	3.049e-05
DRAM2	9.33e-06
OPRL1	2.376e-05
P2RX5	2.395e-05
ASB14	1.061e-05
RIMBP2	6.25e-05
LCN10	1.107e-05
ZNF423	7.34e-05
NIPAL2	1.128e-05
PEX5L	2.491e-05
NCAPG	3.188e-05
BRF2	2.14e-05
BTN1A1	2.455e-05
PAPOLG	2.66e-05
KCNT2	3.87e-05
CA14	1.229e-05
WRNIP1	2.679e-05
SLC10A1	1.353e-05
JARID2	6.6e-05
STYXL1	1.32e-05
L1CAM	6.61e-05
GLUD1	2.766e-05
SH3D19	2.709e-05
THSD7A	6.55e-05
CEP57L1	1.406e-05
MAD1L1	3.91e-05
DPY19L3	2.696e-05
ITGAV	4.07e-05
ANGPTL3	1.451e-05
MYB	2.913e-05
ZNF410	1.656e-05
GIMAP8	2.708e-05
INTS6	3.123e-05
KIAA2018	7.32e-05
TRPM5	5.55e-05
SHANK2	7.02e-05
PPHLN1	1.806e-05
AMY2B	1.796e-05
KRBA2	1.794e-05
SNX31	1.792e-05
MAP4	4.23e-05
ZFYVE26	9.99e-05
KIAA0232	4.81e-05
THNSL1	2.439e-05
CCT6B	1.91e-05
PLAT	3.11e-05
SEMA6A	4.85e-05
KLHL6	3.3e-05
KIAA1609	2.159e-05
SPINLW1-WFDC6	6.38e-06
SIAE	2.077e-05
FLVCR1	2.077e-05
IGFLR1	2.087e-05
DNAJC12	7.28e-06
HYAL4	1.659e-05
RARRES3	7.63e-06
GLI3	8.9e-05
LENG9	2.145e-05
TMEM217	7.92e-06
SLFN5	3.319e-05
ZDHHC2	1.008e-05
GINS4	9.03e-06
AVEN	9.28e-06
KCTD19	3.72e-05
CUX2	7.62e-05
SLC9A9	2.444e-05
OR1A2	1.108e-05
FAM98B	1.169e-05
C17orf28	3.77e-05
ZNF366	3.99e-05
LPHN1	8.89e-05
DECR1	1.219e-05
TREML1	1.226e-05
SUPT16H	3.93e-05
RNF6	2.638e-05
MAPT	4.12e-05
FBXO27	1.357e-05
FARP1	5.68e-05
ETAA1	2.801e-05
TNNT2	1.402e-05
SRD5A3	1.457e-05
RANBP3L	1.489e-05
KCNQ3	4.1e-05
MAS1L	1.464e-05
MLL	0.000148165
MPZL2	9.82e-06
BAAT	1.52e-05
SULT2A1	9.8e-06
EIF2C1	4.16e-05
PCM1	6.41e-05
PGLYRP4	1.496e-05
C10orf27	1.522e-05
EXOC6B	3.024e-05
ZNF644	4.47e-05
STEAP4	1.608e-05
DIAPH1	4.29e-05
RBMS3	1.666e-05
CRBN	1.627e-05
RALGAPA1	6.84e-05
SUCLA2	1.65e-05
FAM173B	1.171e-05
RAG2	1.686e-05
ZNHIT6	1.789e-05
ZNF559-ZNF177	3.376e-06
NSUN7	1.715e-05
PAPD5	1.759e-05
CCDC125	1.717e-05
NDRG4	1.759e-05
HNRNPUL1	4.36e-05
ASB1	1.785e-05
NEK8	3.202e-05
PHYHD1	1.287e-05
RPAP2	1.854e-05
FREM3	8.46e-05
OCM	5.14e-06
PXN	2.764e-05
ZNF18	1.889e-05
PDIA6	1.929e-05
FAM86A	1.929e-05
PIRT	5.58e-06
ZNF292	8.74e-05
REN	1.964e-05
RBP5	6.47e-06
SLC25A41	2.004e-05
GSS	2.042e-05
SLC7A7	1.991e-05
ADAM33	3.66e-05
PIAS2	2.083e-05
MED13L	8.79e-05
KIF20A	3.485e-05
MRPS14	7.68e-06
ANKAR	4.48e-05
ARHGDIB	8.25e-06
GALNT3	2.21e-05
KIAA1797	7.16e-05
C2orf73	9.13e-06
RORA	2.268e-05
KIF1A	9.08e-05
ACP2	2.343e-05
OR4A47	9.63e-06
OR4C46	9.95e-06
GPR115	2.519e-05
SEL1L2	2.454e-05
DIP2C	9.17e-05
ARFGAP2	2.453e-05
DNA2	3.65e-05
ADCY3	6.34e-05
SCRN2	2.038e-05
TMED1	1.142e-05
MYOZ1	1.171e-05
ANKRD55	2.56e-05
OR2S2	1.212e-05
SNF8	1.213e-05
ACSBG2	2.605e-05
LY75-CD302	6.35e-05
EP300	9.32e-05
MARVELD3	1.363e-05
CA6	1.379e-05
MARK2	3.83e-05
PIGZ	2.686e-05
KRT71	2.601e-05
RHPN1	2.674e-05
STRN3	2.651e-05
REM1	1.408e-05
MRPL2	1.408e-05
PRKD2	5.31e-05
CYP2A13	2.671e-05
FMN1	4.34e-05
RIC8A	2.798e-05
RIMS1	6.65e-05
FAM65C	4.88e-05
ARMC2	3.33e-05
LRRC34	9.3e-06
PRDM4	2.897e-05
SH3BGR	9e-06
C7orf29	1.046e-05
WDR69	1.594e-05
CPZ	3.16e-05
VPRBP	5.57e-05
DUOX1	7.9e-05
NCKIPSD	3.051e-05
HDHD3	1.203e-05
GPS1	3.04e-05
OR52M1	1.29e-05
SRGAP3	5.68e-05
PSD4	4.63e-05
CAP1	1.865e-05
RAPGEF2	5.78e-05
AZI1	6.09e-05
MTMR2	1.983e-05
ZNF323	1.411e-05
SEC31B	4.22e-05
NAPRT1	2.247e-05
WEE2	2.028e-05
NFE2L2	2.021e-05
TBC1D28	9.1e-06
EPHB2	5.76e-05
HOOK1	2.156e-05
EML2	3.46e-05
PPP2R1B	2.451e-05
GJD4	2.106e-05
MDH2	1.657e-05
GRAMD3	1.431e-05
KLC2	3.357e-05
SLC44A2	3.54e-05
SH3RF3	3.42e-05
BMP1	5.89e-05
NOTCH3	0.0001062
BAIAP3	6.4e-05
ATF7IP2	2.239e-05
BAP1	3.47e-05
ZNF551	2.242e-05
OSBPL6	3.63e-05
ART1	1.522e-05
WLS	2.349e-05
GFM2	2.672e-05
ACER2	1.196e-05
HTR3A	2.5e-05
DYSF	0.0001019
SVIL	0.0001078
FRMD6	2.571e-05
PLEKHG5	5.41e-05
PYGL	3.73e-05
MINPP1	2.633e-05
SLC16A5	2.688e-05
AADAC	1.443e-05
EHD2	3.86e-05
ZNF804A	3.86e-05
C2orf77	1.734e-05
SAT2	7.96e-06
ASTL	2.192e-05
PSG9	1.756e-05
LUC7L2	1.573e-05
TXNDC3	2.023e-05
ZNF462	0.0001082
ARGFX	9.17e-06
PCYT1A	1.679e-05
ACRV1	9.3e-06
ABHD12B	9.23e-06
KCTD20	1.645e-05
KRTAP9-3	5.03e-06
SSTR4	2.88e-05
CERCAM	2.928e-05
DNMT3A	4.81e-05
ALG14	1.046e-05
RDH8	1.733e-05
CTTN	2.98e-05
DNASE2B	1.079e-05
ARPC4-TTLL3	3.04e-05
RAB11FIP2	1.805e-05
MMP19	2.198e-05
RGS1	6.88e-06
PIGL	1.129e-05
MKL2	4.18e-05
CST9	6.73e-06
OR6B1	1.172e-05
PDE11A	3.82e-05
DAPK3	3.14e-05
SLCO1C1	2.166e-05
C1orf201	1.178e-05
POLR3B	4.55e-05
CHD2	7.02e-05
MYO1D	4.28e-05
DYNC2LI1	1.25e-05
DOM3Z	1.969e-05
AMPD1	2.893e-05
LAMC3	8.12e-05
SYTL3	2.368e-05
WBSCR28	1.005e-05
POLD1	6.24e-05
SYCE1	1.029e-05
DUSP15	8.39e-06
EPB49	1.981e-05
DNTT	2.086e-05
KIAA1432	4.68e-05
SERPINB4	1.367e-05
NKIRAS2	9.97e-06
C7orf43	2.026e-05
MYO7B	0.0001006
COG1	4.42e-05
ZNF785	2.476e-05
TCHP	2.367e-05
NR1I3	1.47e-05
GTPBP3	3.37e-05
ITSN1	7.02e-05
C16orf46	1.473e-05
GMPPA	2.097e-05
RNASEL	2.854e-05
ABCB11	4.83e-05
SLC25A34	1.607e-05
SAMD11	3.05e-05
LIMCH1	4.64e-05
TWF1	1.124e-05
PAPD4	1.672e-05
GALNT8	2.744e-05
INHBE	1.443e-05
TRDMT1	1.24e-05
RFC5	1.263e-05
SEC14L4	1.816e-05
NFYA	1.264e-05
GZMM	1.266e-05
TTC26	1.853e-05
IGFBP7	4.76e-06
OR11L1	1.277e-05
CALHM2	1.896e-05
SSH1	4.83e-05
PLXNB1	0.0001032
LRGUK	3.265e-05
PLXNA1	0.0001217
UBR2	6.17e-05
EDDM3A	5.18e-06
NLRX1	5.22e-05
TEX19	5.39e-06
SLC1A4	2.511e-05
FBF1	5.3e-05
FGD3	3.74e-05
ST13	1.412e-05
OGFOD1	2.015e-05
GCNT2	1.513e-05
HAVCR1	1.653e-05
VAMP5	6.15e-06
FUT2	1.977e-05
FARS2	1.991e-05
C9orf96	3.1e-05
HMBS	1.431e-05
ARHGAP5	5.01e-05
LRFN5	2.619e-05
KIAA0947	7.72e-05
IL17RA	4.14e-05
TTC32	6.98e-06
KLHL17	3.86e-05
PDGFD	1.607e-05
DDX59	2.08e-05
MAP2K1	1.52e-05
HRCT1	7.27e-06
MAP2K5	1.525e-05
PHOSPHO2	7.44e-06
WAPAL	4.08e-05
TIGD7	1.838e-05
NGLY1	2.158e-05
MDM2	1.585e-05
CARD10	5.14e-05
DIP2B	6.39e-05
PAOX	2.737e-05
TBL1XR1	1.518e-05
GOLGA3	7.89e-05
PAH	1.707e-05
CNTN5	4.11e-05
STAU2	1.663e-05
PMF1	8.5e-06
SLC24A1	3.97e-05
PPEF2	3.193e-05
MPL	2.24e-05
MYBPC1	4.33e-05
CATSPERG	4.33e-05
CD96	2.01e-05
METTL14	1.687e-05
SRRD	9.43e-06
EMID2	1.73e-05
SLAMF9	9.59e-06
RNF182	9.71e-06
TATDN3	1.008e-05
C1orf173	5.25e-05
C21orf91	9.74e-06
NMNAT1	9.82e-06
EXOSC8	9.92e-06
CMA1	9.95e-06
TSNARE1	3.042e-05
POPDC3	1.012e-05
FOXD3	1.771e-05
DPP4	2.716e-05
WDR35	4.23e-05
OR1D2	1.101e-05
SRPR	3.047e-05
WBP4	1.121e-05
KRT16	2.52e-05
OR10H4	1.183e-05
ZNF324	3.97e-05
HMMR	2.202e-05
SLA2	1.153e-05
GADL1	1.183e-05
CAB39L	1.192e-05
VEZF1	1.928e-05
SWAP70	1.961e-05
HSPA13	1.72e-05
MAPK3	1.949e-05
PNKP	2.644e-05
FGFR3	4.55e-05
TCP11L1	1.965e-05
ZNF45	2.315e-05
CHD1	5.6e-05
OXGR1	1.284e-05
EIF3G	1.942e-05
C9orf139	9.71e-06
TFAP4	2.048e-05
FAM71C	1.024e-05
CPO	1.35e-05
KRT81	2.754e-05
CDH19	2.743e-05
OR2Z1	1.443e-05
KRT80	2.143e-05
DYNC1LI2	2.147e-05
ZNF311	2.294e-05
RNF31	5.02e-05
ZNF596	1.666e-05
OR6C6	1.041e-05
CASQ2	1.518e-05
TTC16	4.05e-05
OR52B2	1.245e-05
KLC4	2.877e-05
ROM1	1.613e-05
CD300LG	1.547e-05
DDX5	2.257e-05
IL20RB	1.237e-05
LASP1	1.579e-05
GGCX	3.029e-05
HLA-DRB1	1.26e-05
NCOA3	4.98e-05
YLPM1	8.58e-05
TBX4	2.396e-05
INTS9	3.028e-05
XCR1	1.703e-05
SFPQ	2.39e-05
TRIM21	1.691e-05
NEU3	1.645e-05
PSMD3	2.369e-05
NANS	1.718e-05
KANK1	5.95e-05
TIMM10	3.66e-06
TPBG	2.406e-05
LGSN	1.748e-05
G6PC	1.488e-05
CCL27	4.02e-06
OXR1	2.46e-05
CYP11A1	1.749e-05
CCL14	4.13e-06
UIMC1	2.476e-05
WDR52	3.239e-05
DMRT2	3.62e-06
C11orf67	4e-06
AHSP	4.12e-06
COL24A1	5.68e-05
C5orf64	4.44e-06
MEF2D	2.467e-05
SCARB2	1.788e-05
PFKFB3	3.2e-05
SNAPC5	4.17e-06
ENY2	3.59e-06
MPPE1	1.802e-05
C5orf48	4.58e-06
PRSS55	1.518e-05
PSMD12	1.821e-05
PHKB	4.15e-05
BTNL8	1.522e-05
FABP9	4.85e-06
DENR	4.54e-06
MEGF10	5.22e-05
GCNT3	1.582e-05
ZNF778	3.132e-05
PXT1	1.564e-06
WDR78	2.916e-05
HINT2	5.17e-06
NDOR1	3.238e-05
BEST1	1.905e-05
IGFL2	5.51e-06
B4GALT7	1.894e-05
ROMO1	5.59e-06
CEP55	1.581e-05
CEP19	5.87e-06
GCET2	6.13e-06
REG1B	6.16e-06
DOCK5	7.59e-05
CDHR4	6.18e-06
PRLH	4.94e-06
C14orf109	6.26e-06
RNF130	1.994e-05
PUF60	2.672e-05
CPSF2	2.672e-05
TRPM2	8.87e-05
C14orf126	6.89e-06
DGCR14	2.689e-05
CABYR	1.596e-05
RAB18	6.9e-06
ARNTL2	2.043e-05
KLRB1	7.22e-06
SYTL1	2.054e-05
EIF5A2	6.09e-06
GUCA2A	3.51e-06
INTS1	0.0001036
USP21	2.716e-05
CLEC2L	7.24e-06
RGS4	7.5e-06
TTC14	1.703e-05
PRB1	6.5e-06
C7orf33	7.7e-06
MAFA	7.61e-06
CHMP2B	7.59e-06
TMEM85	6.19e-06
CYP27B1	2.768e-05
TICAM2	8.14e-06
SFSWAP	5.5e-05
TLK1	2.785e-05
HCLS1	2.13e-05
EDIL3	1.769e-05
TNFRSF17	8.03e-06
PSMG4	6.48e-06
C10orf96	8.14e-06
LRRC40	2.162e-05
MYL2	8.2e-06
DNAJB9	7.29e-06
B9D1	7.41e-06
ZNF642	1.836e-05
SLC6A5	3.97e-05
CHST4	1.843e-05
MED6	8.34e-06
B3GNT4	1.872e-05
DST	0.000174074
NDST2	4.01e-05
EMCN	8.7e-06
DUSP3	7.98e-06
MLH1	2.848e-05
ABCG8	3.21e-05
DUSP18	8.97e-06
C15orf60	8.95e-06
METTL21B	9.13e-06
PCDHA13	6.53e-05
PLCD4	3.211e-05
EPO	9.34e-06
KCNE1L	8.35e-06
FBXO7	1.951e-05
NDUFV3	2.001e-05
RPL14	8.52e-06
TRPT1	1.012e-05
SCYL2	2.93e-05
TMEM40	9.44e-06
OLR1	9.55e-06
AFP	1.991e-05
MOG	9.56e-06
AIG1	9.67e-06
METTL7A	9.76e-06
RHOC	9.89e-06
STX17	9.9e-06
C14orf28	9.68e-06
FBXL16	2.97e-05
THBS1	5.71e-05
OR4K2	1.015e-05
SRBD1	3.504e-05
UMODL1	6.98e-05
HSCB	1.023e-05
LRIT2	2.016e-05
OR51A7	1.006e-05
SLC34A1	3.087e-05
RAB43	9.11e-06
ZNF177	1.009e-05
TSR2	8.25e-06
IKBKAP	4.86e-05
WDR48	2.386e-05
OR10AG1	1.023e-05
CETN1	1.024e-05
PAFAH1B2	9.38e-06
FDXACB1	2.412e-05
KRTAP5-5	9.48e-06
PSMG2	1.041e-05
NRM	1.049e-05
TPK1	9.03e-06
EIF2B5	3.016e-05
TAPBP	2.417e-05
C1orf111	1.059e-05
TM9SF4	3.05e-05
EPN2	3.079e-05
SLC22A9	2e-05
KIAA1751	4.23e-05
ARID3B	2.453e-05
CLEC4F	2.116e-05
PRKCA	3.17e-05
AARSD1	2.246e-05
HSD17B8	1.097e-05
HBXIP	1.107e-05
TCEA1	1.106e-05
HSPB2	1.006e-05
OR8H3	1.103e-05
ZNF562	1.122e-05
FGFBP1	7.65e-06
ZRANB3	3.59e-05
TMEM109	1.139e-05
NOL10	2.106e-05
ASCC1	1.151e-05
YIPF1	1.132e-05
DFNA5	2.173e-05
OR2V2	1.159e-05
OR8H2	1.163e-05
CD79A	1.052e-05
OR5B21	1.083e-05
ASNSD1	2.209e-05
MUC1	1.188e-05
AICDA	1.198e-05
MRAP	8.43e-06
C5orf15	1.197e-05
ELOVL5	1.188e-05
NAT6	1.235e-05
SLC17A9	2.248e-05
PERP	1.105e-05
HYI	7.34e-06
TMEM99	9.33e-06
UGGT1	5.62e-05
BPNT1	1.118e-05
STAT2	3.204e-05
ADAM20	2.62e-05
NAA40	1.135e-05
BLVRB	1.257e-05
FLAD1	2.607e-05
PI4K2B	1.255e-05
IL22RA2	9.1e-06
ELOVL1	1.142e-05
CRP	9.29e-06
BCL2L10	1.195e-05
TP53BP1	6.88e-05
TULP2	2.723e-05
STK16	1.4e-05
GADD45B	1.173e-05
SLC14A2	4.07e-05
C14orf101	2.38e-05
SLC25A27	1.312e-05
BPIFA1	9.6e-06
METAP1D	1.312e-05
VASH2	1.333e-05
GNRHR	1.116e-05
MSLN	3.89e-05
LRRC43	3.6e-05
IL1RL1	1.199e-05
SLC25A21	1.02e-05
CTSZ	1.366e-05
FBXL8	1.357e-05
C12orf43	1.378e-05
HNRNPA1	1.383e-05
EVI2B	1.372e-05
TRIM37	3.578e-05
ETHE1	1.166e-05
C1orf85	1.396e-05
ZNF829	1.379e-05
LACC1	1.388e-05
DDR2	3.36e-05
MAMSTR	1.407e-05
PRTG	4.16e-05
GDF3	1.406e-05
FAM198B	2.464e-05
RTP2	1.271e-05
GRWD1	2.792e-05
RASEF	2.834e-05
C3orf23	1.63e-05
OR2T35	1.351e-05
ARV1	1.096e-05
DNAJC17	1.462e-05
OR2M7	1.093e-05
USP46	1.314e-05
C19orf57	2.816e-05
OAF	1.335e-05
TMTC3	2.86e-05
FOXN2	1.462e-05
SNRNP40	1.463e-05
TMEM178	1.32e-05
C1orf51	1.481e-05
CLPTM1L	2.85e-05
PRODH2	2.55e-05
GSDMB	1.547e-05
RPP40	1.502e-05
SLC6A3	3.49e-05
AP3M1	1.564e-05
KRT79	2.571e-05
SLC41A2	1.563e-05
ERP44	1.403e-05
KLK9	1.227e-05
LY6G6F	1.236e-05
MMRN2	4.77e-05
C3orf25	2.601e-05
CCDC116	2.951e-05
GNB4	1.354e-05
SETD7	1.602e-05
ADAMTS7	9.29e-05
PDLIM1	1.444e-05
ACHE	3.61e-05
PLEKHA2	1.616e-05
SLC6A12	2.491e-05
STAMBP	1.656e-05
BDKRB1	1.62e-05
MAST3	7.23e-05
IDH1	1.639e-05
MAT2A	1.555e-05
ANXA1	1.314e-05
EIF2B3	1.642e-05
EEF2K	3.99e-05
FAM71A	2.69e-05
SCFD2	3.027e-05
MBOAT2	1.676e-05
HOXA6	1.679e-05
CDK14	1.688e-05
GALNT9	1.512e-05
EFCAB4B	1.368e-05
MRI1	1.698e-05
GRN	3.105e-05
PEX12	1.206e-05
ABCF1	3.74e-05
NME7	1.365e-05
PAAF1	1.369e-05
TOP3B	4.84e-05
WISP2	1.397e-05
LRTOMT	3.478e-07
CYB5R4	1.753e-05
GLS	1.753e-05
IFRD1	1.802e-05
MASP2	2.789e-05
SNTB2	1.774e-05
PPCS	1.774e-05
LAG3	1.849e-05
USP50	1.273e-05
WDR63	3.15e-05
PSMB4	1.542e-05
ZFP82	1.789e-05
BTBD10	1.801e-05
DNAJA4	1.807e-05
CACNA1B	9.91e-05
MKRN2	1.843e-05
GATA4	1.624e-05
C12orf51	0.000176141
SGSH	3.28e-05
NR1I2	1.85e-05
KAT2A	3.79e-05
WNT9B	1.856e-05
CASK	3.77e-05
TEAD1	1.67e-05
STK33	1.581e-05
ICA1	1.877e-05
ZAP70	3.84e-05
TRIM17	2.298e-05
FAM134A	1.901e-05
PPP1R3D	1.902e-05
DLX2	1.918e-05
ADAM22	3.79e-05
CDT1	3.34e-05
IL18R1	1.912e-05
FERMT1	2.74e-05
ENO2	1.932e-05
MUDENG	1.95e-05
RPS6KB1	1.932e-05
GABRA1	1.731e-05
FAM189B	2.836e-05
ZBTB49	3.32e-05
FOXK2	3.9e-05
YWHAG	1.657e-05
GORASP2	1.68e-05
DPF3	1.943e-05
OC90	1.582e-05
HRH2	1.757e-05
ALDH3B1	1.86e-05
TEPP	1.71e-05
PSEN1	1.786e-05
WDR17	4.43e-05
SLC16A9	1.796e-05
VWA5A	2.926e-05
IL28RA	2.02e-05
SYNCRIP	2.031e-05
UNC5D	3.93e-05
HRH1	2.039e-05
CCT4	2.045e-05
ZNF382	1.844e-05
ANKRD5	3.089e-05
SCRT1	1.851e-05
ZNF331	2.087e-05
WDR55	1.798e-05
VPS4A	1.9e-05
DHX33	3.53e-05
ETV1	1.87e-05
PTBP2	1.887e-05
GABRG2	1.882e-05
KLF17	1.761e-05
ZBTB1	2.123e-05
ACTL8	2.139e-05
PBX3	1.962e-05
TRUB2	1.802e-05
ABI2	1.933e-05
RFX8	1.86e-05
TMEM39B	1.937e-05
TMEM14C	4.57e-06
KRT27	2.207e-05
RBBP5	1.882e-05
FAM82A2	2.132e-05
MVK	1.964e-05
ALKBH1	1.856e-05
WDR27	3.74e-05
GNA14	1.682e-05
COMMD8	5.17e-06
LACRT	5.23e-06
LILRB4	1.878e-05
DYDC2	5.45e-06
KRT31	2.252e-05
NDNF	2.042e-05
PKNOX2	2.059e-05
DACT1	4.12e-05
NT5DC2	3.184e-05
GNB2	2.05e-05
DMBX1	2.055e-05
SLC6A20	3.27e-05
SLC12A7	7.07e-05
BCKDK	2.289e-05
ZNF681	1.944e-05
ERICH1	2.298e-05
TBX20	2.016e-05
MRPL50	5.96e-06
MCL1	2.336e-05
ZBTB32	2.333e-05
TACR2	2.048e-05
SAMSN1	1.202e-05
PKP4	5.16e-05
FAM198A	2.27e-05
SDC3	2.104e-05
KIAA1033	3.764e-05
MPO	4.39e-05
UNC93A	2.421e-05
MEF2C	2.084e-05
ASPHD2	2.078e-05
SLC25A29	2.158e-05
C1orf63	2.066e-05
MPHOSPH9	3.81e-05
ZNF233	2.059e-05
CAPN6	2.438e-05
ST3GAL3	2.181e-05
AKAP9	0.0001178
IL20RA	2.186e-05
DOCK8	8.9e-05
HEATR5B	7.88e-05
LCA5L	2.114e-05
PPIF	7.54e-06
AMTN	7.7e-06
CRTC3	2.496e-05
HELQ	3.87e-05
ENO3	2.139e-05
RBM14	4.33e-05
R3HDM2	2.545e-05
C11orf85	7.84e-06
C2CD3	6.9e-05
RGS6	2.014e-05
INVS	3.95e-05
PIWIL4	3.296e-05
CNOT4	2.199e-05
TUBG1	2.285e-05
C10orf76	2.543e-05
SH2D3C	4.5e-05
CYP17A1	2.209e-05
HDGFRP2	2.298e-05
TRPM8	5.01e-05
OLAH	8.55e-06
TGM3	3.55e-05
DUOXA1	2.231e-05
TANC2	8.08e-05
NTN4	2.603e-05
SLC22A23	2.357e-05
ZNF250	2.35e-05
KRT17	2.298e-05
RFC1	4.01e-05
GOLGA4	6.98e-05
WNT7B	2.662e-05
TH1L	2.659e-05
PTGDR	2.288e-05
METTL16	2.381e-05
PTPRB	8.28e-05
DCAF11	2.524e-05
SLC44A3	2.301e-05
RARA	2.403e-05
MS4A12	9.62e-06
XRCC2	9.67e-06
TAS2R42	9.6e-06
HNRNPU	4.1e-05
DHRS12	9.87e-06
SULT1B1	9.84e-06
TAAR2	1.115e-05
PAN3	2.738e-05
BUD13	2.705e-05
DLC1	6.91e-05
GOLGA1	2.724e-05
ASAP3	4.18e-05
CCDC6	2.468e-05
PAX1	2.76e-05
FAM84B	2.77e-05
IL1RL2	2.407e-05
OR8J1	1.045e-05
OR13C5	1.059e-05
PDE1B	2.415e-05
HNRNPR	2.492e-05
COL17A1	6.7e-05
CTR9	4.63e-05
ADAMTSL5	2.443e-05
DLG2	3.63e-05
CYP4Z1	1.833e-05
VN1R4	1.087e-05
SOX10	2.83e-05
PHF14	2.825e-05
ADD3	2.487e-05
CPNE9	2.825e-05
RIPK3	2.491e-05
SRRM3	2.55e-05
SPAG17	7.4e-05
CTSK	1.134e-05
TAS2R41	1.141e-05
PLK3	2.905e-05
TCF7L1	2.588e-05
TMEM101	1.163e-05
CYP27A1	2.532e-05
LIMK2	2.902e-05
PTPRJ	5.71e-05
SERPINI2	1.212e-05
TAB1	2.94e-05
OR6K2	1.232e-05
GRM7	4.76e-05
NAGS	2.646e-05
DTWD2	1.263e-05
GNPDA1	1.259e-05
SF3B1	4.8e-05
C5orf4	1.262e-05
RNF214	2.614e-05
KIRREL2	3.94e-05
FBXW8	2.646e-05
AK7	3.009e-05
DOK3	1.118e-05
LPIN1	4.08e-05
KAT2B	3.039e-05
RAD9B	1.152e-05
TCTE1	2.688e-05
SH3YL1	9.82e-06
BTBD11	4.9e-05
TMPRSS11B	1.356e-05
SV2B	2.786e-05
GJB2	1.189e-05
SNX19	4.13e-05
ZMAT5	7.28e-06
PHF19	2.779e-05
NCAN	6.08e-05
MFAP3	1.38e-05
ATP5SL	1.367e-05
SEMA4D	4.5e-05
TARS	2.799e-05
ZYG11A	3.04e-05
PRCP	1.826e-05
POLR3A	5.95e-05
CEP152	5.44e-05
ADPRH	1.411e-05
EGR3	2.818e-05
SULT1A1	1.434e-05
KIF18A	3.14e-05
SLC35A5	1.418e-05
RGMA	2.818e-05
OR10G7	1.433e-05
OR9A4	1.268e-05
DHRS7B	1.442e-05
PABPC1	2.853e-05
LRP5L	1.455e-05
VPS18	5.08e-05
AP2A2	4.62e-05
SLC25A45	1.487e-05
KCNS1	2.863e-05
SEC31A	4.23e-05
HIRA	4.98e-05
TLK2	2.881e-05
GDE1	1.513e-05
SLC25A31	1.496e-05
PSG5	1.333e-05
PEX5	2.867e-05
JMJD4	2.9e-05
HDAC9	3.95e-05
DEFB110	1.849e-06
SMEK2	2.844e-05
CDKL3	1.579e-05
LAMB4	6.92e-05
SUCLG2	1.538e-05
TRIML2	1.568e-05
FEZF2	2.96e-05
STXBP1	2.958e-05
PARVG	1.569e-05
FBXL7	3.39e-05
FAM71E1	1.586e-05
ATP6V0D2	1.423e-05
SLC24A3	2.98e-05
DPYSL2	2.981e-05
C1orf65	3.365e-05
KL	4.77e-05
SLC35A4	1.597e-05
MCF2	3.261e-05
HOGA1	1.622e-05
LENEP	2.806e-06
APEH	3.377e-05
PRKCH	3.4e-05
GNB5	2.061e-05
BIRC7	1.686e-05
MYH11	0.0001011
RAI1	0.0001012
KCNAB1	1.698e-05
COL25A1	2.713e-05
ZNF627	1.745e-05
ZBTB41	3.058e-05
COLEC12	3.068e-05
IKZF1	3.08e-05
DBR1	2.117e-05
KRTAP6-2	3.58e-06
CCDC8	2.926e-05
AP1G1	3.089e-05
TGM5	3.156e-05
C18orf21	3.99e-06
ACAD9	3.103e-05
UFM1	4e-06
CDS2	1.775e-05
CARD17	4.21e-06
PRG4	4.88e-05
ACLY	5.37e-05
CPA1	2.18e-05
TEX10	3.152e-05
TMEM63C	3.6e-05
NAAA	1.911e-05
SPINLW1	4.58e-06
SLC25A24	1.834e-05
KRTDAP	4.78e-06
MCCC2	1.941e-05
MPHOSPH6	4.93e-06
BSCL2	1.852e-05
GLRA1	1.865e-05
PRELID2	5.28e-06
MAU2	3.23e-05
C4orf36	4.24e-06
FAM162B	5.26e-06
ZNF426	1.873e-05
C17orf57	3.106e-05
MAPK15	3.13e-05
SERPINC1	1.906e-05
COMMD3	5.32e-06
SERPINA3	1.719e-05
ZC3H12B	3.264e-05
DNM3	3.64e-05
LEPROTL1	4.57e-06
SLC45A2	1.968e-05
MYLK4	1.752e-05
CYP51A1	1.933e-05
MLANA	4.63e-06
NR4A2	3.27e-05
ANTXR1	2.29e-05
HIATL1	1.928e-05
RUSC2	6.6e-05
UBE2D3	5.82e-06
ARL5A	5.95e-06
C7orf44	5.93e-06
TMEM136	5.89e-06
SGIP1	3.278e-05
TNFSF18	5.96e-06
C16orf92	6.1e-06
PRSS42	6.09e-06
CYP26B1	3.3e-05
C22orf40	6.11e-06
LEMD3	3.34e-05
TAOK1	3.72e-05
GAL3ST1	3.31e-05
TIMELESS	5.04e-05
RAP1GAP	3.72e-05
LGALS13	6.29e-06
ACP1	6.21e-06
LY6G6D	6.27e-06
C15orf32	6.29e-06
REG4	6.33e-06
NBEAL1	4.67e-05
ZNF571	1.996e-05
FN1	0.0001051
NRIP1	3.75e-05
AP3B1	3.74e-05
TTC8	1.988e-05
GFER	6.41e-06
CLCA1	3.369e-05
VRK3	1.995e-05
ZKSCAN3	2.002e-05
ABTB1	2.028e-05
C10orf82	6.54e-06
WBSCR17	3.39e-05
ITGB3	3.406e-05
TP73	3.77e-05
CCDC71	2.039e-05
LYRM1	5.26e-06
CNGA3	3.41e-05
SNRNP25	7.22e-06
RGS18	7.11e-06
TMEM62	2.074e-05
CDC14B	2.078e-05
REG3G	5.75e-06
C18orf26	7.33e-06
SSX1	7.43e-06
CLEC12A	7.52e-06
SLC37A3	2.106e-05
ARID3C	2.095e-05
ARL6IP1	7.72e-06
C6orf146	1.98e-05
TPD52L1	7.82e-06
PPDPF	7.7e-06
MCOLN2	2.119e-05
METTL7B	7.77e-06
IL18BP	7.71e-06
HIST1H2BG	7.84e-06
EXT1	3.48e-05
CHRND	2.515e-05
BAI3	5.75e-05
CHMP4C	8.85e-06
DVL2	3.9e-05
RANGRF	8.23e-06
MSH2	3.394e-05
PLK1S1	2.086e-05
LRRC29	8.17e-06
EIF2C3	3.518e-05
PTPRK	5.73e-05
FAM178A	3.96e-05
C11orf71	8.32e-06
ARHGEF7	3.93e-05
MEGF11	3.28e-05
PRUNE2	0.000112
C11orf54	8.37e-06
FOXRED2	3.96e-05
AVL9	2.213e-05
KIAA0753	3.52e-05
EMP2	8.78e-06
HIST1H2BH	8.82e-06
USP53	3.611e-05
TLE3	4.01e-05
GLYATL2	9.29e-06
TAS2R46	9.01e-06
MBL2	8.97e-06
TBC1D8B	3.612e-05
MLXIP	4.02e-05
SNCAIP	3.57e-05
KRTAP24-1	9.14e-06
C6orf174	3.61e-05
DTX1	3.59e-05
COMMD4	9.27e-06
PHPT1	9.11e-06
BIRC8	9.14e-06
PILRB	9.42e-06
GRPEL2	9.62e-06
GIT2	3.53e-05
WDR88	2.304e-05
IL29	9.41e-06
HSPA12A	3.61e-05
ENPP2	3.66e-05
FRA10AC1	9.4e-06
POLR3GL	9.72e-06
SENP7	3.57e-05
METTL15	9.53e-06
GIGYF2	4.7e-05
OAZ3	9.57e-06
C16orf71	2.389e-05
SLC25A40	9.64e-06
CNTN6	3.55e-05
TMEM86B	9.7e-06
U2AF1L4	1.021e-05
NOP16	9.9e-06
TRPC4	3.64e-05
CACNG6	9.95e-06
SEMA6C	3.61e-05
TAS2R9	9.97e-06
SCUBE1	5.49e-05
EMR2	3.86e-05
PPP1R10	4.13e-05
C1QTNF5	1.01e-05
RPA2	1.008e-05
TUBB1	2.429e-05
TMEM30B	2.387e-05
ABCA13	0.00016701
CSF3R	3.6e-05
METAP1	1.039e-05
TRAF7	3.7e-05
CLEC17A	1.029e-05
MMD	1.037e-05
TPRG1	1.067e-05
ARL10	1.044e-05
PRSS21	1.056e-05
APBA2	4.14e-05
SLC35A3	1.047e-05
PRSS1	1.059e-05
TMEM55A	1.078e-05
RHOD	1.056e-05
MRPL10	1.091e-05
HIBADH	1.071e-05
STARD3	2.411e-05
OR8K1	1.087e-05
SGOL2	3.83e-05
NPR1	4.2e-05
CD80	1.09e-05
TAS2R5	1.08e-05
C6orf72	1.124e-05
ACSM4	2.297e-05
OR4S1	1.153e-05
CDKL4	1.111e-05
CD4	1.092e-05
PDYN	1.116e-05
OR5D16	1.126e-05
SRR	1.116e-05
ZNF33A	2.522e-05
CHCHD6	1.138e-05
OR1Q1	1.158e-05
CACNA1S	8.62e-05
KANK4	4.26e-05
FEV	1.168e-05
YTHDC2	5.11e-05
CIT	9.76e-05
KRT222	1.029e-05
CD22	3.83e-05
MRPL15	1.012e-05
SGCG	1.196e-05
OR5M8	1.162e-05
DGUOK	1.192e-05
GRXCR1	1.211e-05
TEK	4.36e-05
CCDC110	2.631e-05
REST	3.8e-05
WISP3	1.225e-05
F2RL3	2.587e-05
OR7C2	1.224e-05
CCDC34	1.233e-05
CPPED1	1.854e-05
GHITM	1.269e-05
FGFR1OP	1.243e-05
EFS	2.633e-05
BROX	1.3e-05
SP7	1.838e-05
SAP130	4.38e-05
CAPNS1	1.099e-05
OR51G1	1.301e-05
C1orf124	1.263e-05
HRASLS5	1.284e-05
CLDN18	1.29e-05
QDPR	1.294e-05
ITGAD	5.42e-05
PANK3	1.289e-05
KCNC1	3.95e-05
OR51T1	1.287e-05
SMUG1	1.126e-05
ZNF660	1.126e-05
GALNT2	2.688e-05
NUBPL	1.304e-05
ACAT1	1.351e-05
XPA	1.16e-05
CDCA5	1.32e-05
ZPBP2	1.352e-05
RPL3L	2.543e-05
PSD3	4.09e-05
OR4A15	1.159e-05
MECOM	3.95e-05
BPHL	1.191e-05
TLL2	5.46e-05
PPA2	1.335e-05
PLEKHB2	1.176e-05
UGCG	1.256e-05
PITRM1	4.4e-05
KIAA0240	4.06e-05
APLF	1.536e-05
IL15RA	1.186e-05
C6orf89	1.384e-05
RNF146	1.38e-05
DDX31	4.14e-05
TLR10	2.601e-05
CREB3	1.423e-05
ABI3BP	3.621e-05
BCCIP	1.219e-05
SMC3	4.07e-05
SEPP1	1.266e-05
TMOD4	1.425e-05
ZNF514	1.27e-05
FBXL21	1.471e-05
C7orf49	1.095e-06
KIN	1.457e-05
MUT	2.656e-05
FAM98C	1.303e-05
KAZN	4.03e-05
DSG2	4.05e-05
PCNX	8.81e-05
PGLYRP3	1.49e-05
DYX1C1	1.529e-05
C17orf46	1.51e-05
NEGR1	1.508e-05
GRAP2	1.506e-05
RPL39L	1.707e-06
DEFB134	1.905e-06
ADH1B	1.564e-05
FAM89B	1.872e-06
PROCA1	1.528e-05
C10orf26	1.532e-05
ANKRD1	1.358e-05
AKAP1	4.09e-05
ALDH1L1	4.3e-05
GC	1.613e-05
APOA1BP	1.574e-05
SCAF4	4.67e-05
RC3H1	4.17e-05
C1orf122	2.228e-06
KLHDC2	1.554e-05
ZNF680	1.598e-05
C10orf116	2.302e-06
EXOSC9	1.623e-05
COX14	2.307e-06
UPP1	1.569e-05
DEFB1	2.336e-06
SPATC1	2.759e-05
ZNF200	1.402e-05
FAM54A	1.404e-05
BPIFB4	2.805e-05
NPAT	4.73e-05
C18orf25	1.598e-05
BHMT	1.596e-05
ZFPM2	4.19e-05
WFDC10A	2.651e-06
PDCD4	1.6e-05
BCL2L12	1.427e-05
HGD	1.615e-05
MTERF	1.431e-05
C8orf22	2.872e-06
DNAJC19	2.93e-06
ZNF439	1.62e-05
PPRC1	6.48e-05
VSX1	2.938e-06
HEPN1	3.085e-06
C16orf61	3.06e-06
TMPRSS11E	1.502e-05
INSL3	3.163e-06
AKNAD1	2.859e-05
ASB16	2.217e-05
FCER1G	3.24e-06
C20orf24	3.221e-06
GIN1	1.681e-05
PYDC2	3.24e-06
ZIK1	1.676e-05
SIPA1	4.28e-05
HINT3	3.483e-06
IQUB	2.54e-05
ACBD7	3.61e-06
HOXD10	1.696e-05
DBI	3.57e-06
PCDHB5	4.88e-05
PEX16	1.702e-05
KRTAP3-3	3.66e-06
BEST3	2.581e-05
SLC23A3	1.721e-05
SPINK4	3.7e-06
SCRG1	3.72e-06
C7orf66	3.756e-06
MLN	3.77e-06
ZNF3	1.711e-05
HAMP	3.7e-06
CAMK2D	1.717e-05
RUSC1	4.32e-05
TRPC4AP	3.078e-05
TMEM155	3.85e-06
PTH	3.88e-06
ATP1A1	4.35e-05
SDHA	3.7e-05
C2CD4B	3.9e-06
TAF13	4.18e-06
LCE3D	4.13e-06
RWDD1	4.15e-06
MAPKAPK3	1.774e-05
GRP	3.268e-06
C17orf58	4.22e-06
LCE1B	4.33e-06
SECISBP2	2.969e-05
MLLT11	3.31e-06
CCL13	3.316e-06
LRIG1	5.2e-05
SMR3A	4.24e-06
FAM89A	4.26e-06
H6PD	4.46e-05
SRXN1	4.48e-06
KCNH7	4.42e-05
S100A1	4.38e-06
HN1	4.43e-06
C6orf108	4.4e-06
TXNDC8	4.37e-06
EPGN	4.66e-06
UBE3C	4.49e-05
LALBA	4.54e-06
SND1	4.44e-05
VAMP4	4.59e-06
CDK12	6.03e-05
TMEM5	1.802e-05
CPA4	1.91e-05
IL5	4.68e-06
C11orf10	3.74e-06
CNPPD1	1.81e-05
DPH3	3.83e-06
C10orf128	4.72e-06
FFAR2	1.799e-05
C7orf53	4.82e-06
CCL21	5.01e-06
OXA1L	2.352e-05
C11orf51	4.93e-06
MBNL2	1.833e-05
GHRL	4.94e-06
FBXO48	4.95e-06
DPP7	3.19e-05
EIF4E3	4.98e-06
C8orf4	4.94e-06
RSL1D1	1.854e-05
TMEM133	5.09e-06
SMYD5	1.845e-05
VIPR1	1.896e-05
C7orf65	5.11e-06
PF4V1	5.13e-06
DCD	4.18e-06
NFS1	1.85e-05
YPEL2	4.22e-06
SKA2	4.23e-06
ZNF846	1.692e-05
C16orf59	1.861e-05
POLR1C	1.607e-05
LRCH3	3.114e-05
EDDM3B	5.28e-06
GPRASP1	4.48e-05
C14orf129	5.35e-06
PSG3	1.696e-05
KRTAP17-1	5.31e-06
IFNA5	5.34e-06
PAFAH2	1.698e-05
NLGN2	4.48e-05
RAB42	4.44e-06
DYNLL1	4.47e-06
C8orf44	5.42e-06
TM7SF4	1.9e-05
CNRIP1	5.59e-06
SCUBE2	3.91e-05
SLC16A11	1.907e-05
FAM183A	5.62e-06
GLRX	4.66e-06
SEC14L5	3.27e-05
KRTAP9-8	5.64e-06
KRTAP4-4	5.89e-06
CLECL1	5.67e-06
POLD4	5.67e-06
BDH1	1.91e-05
C20orf79	5.74e-06
VIP	5.83e-06
TMEM105	5.84e-06
GYPA	5.78e-06
LYPD2	5.92e-06
CHCHD4	5.77e-06
GUCA2B	5.88e-06
LECT2	5.83e-06
C1orf105	5.99e-06
GEMIN6	5.94e-06
ZNF593	6.05e-06
FXC1	5.97e-06
IL19	6.04e-06
RETN	6.05e-06
DCDC5	3.139e-05
PHLPP1	5.24e-05
SAMD3	1.761e-05
LOR	6.05e-06
LYZL4	6.12e-06
MS4A6E	5.15e-06
ANAPC10	6.12e-06
PTRH2	6.12e-06
CPNE3	1.858e-05
MTUS2	5.19e-05
RRP1	1.956e-05
PHLDA1	1.959e-05
PLEKHG6	3.354e-05
FCER2	1.786e-05
C20orf144	5.32e-06
ARL1	5.34e-06
C19orf53	6.33e-06
FAM177A1	6.4e-06
C1orf95	6.37e-06
NCOA7	3.361e-05
SNX22	6.36e-06
PSORS1C2	6.45e-06
KRTAP13-4	6.44e-06
TIMM17A	6.42e-06
PRKCDBP	1.826e-05
TBC1D29	5.55e-06
C12orf4	1.82e-05
RGS5	6.42e-06
PROKR2	2.06e-05
ORMDL2	6.56e-06
SNCG	6.78e-06
ICOS	6.6e-06
PPP3R1	5.69e-06
C2orf65	2.012e-05
C14orf184	5.7e-06
TPCN2	3.57e-05
ANG	6.7e-06
C19orf55	1.847e-05
DUSP13	6.76e-06
EBAG9	6.73e-06
IL22	6.65e-06
MDH1B	1.993e-05
NAT14	5.75e-06
ZNF530	1.981e-05
NDUFA12	6.78e-06
FAM167B	6.78e-06
DNASE1L2	1.846e-05
ENTHD1	2.029e-05
TMC4	3.62e-05
MREG	6.81e-06
NMB	5.94e-06
CST1	6.9e-06
C8orf31	5.98e-06
IQCF3	7.18e-06
TMEM209	2.047e-05
POLE3	7.06e-06
CST6	7.04e-06
DHX9	4.64e-05
CD300LD	7.09e-06
CYB5B	7.06e-06
FAM96A	7.08e-06
IL4	7.25e-06
KRTAP13-2	7.09e-06
SLC35C2	1.794e-05
ATP6V1F	7.13e-06
RSAD1	2.047e-05
RAP1A	7.25e-06
EIF5A	7.2e-06
GJD3	7.2e-06
TCL1A	7.18e-06
FAM107A	7.24e-06
DEFB126	4.59e-06
HPSE	1.936e-05
LSM4	7.37e-06
CDC42BPG	8.17e-05
PIP4K2C	1.965e-05
TMEM97	7.46e-06
SLFN11	3.343e-05
PTGER1	7.44e-06
PHKG1	2.186e-05
SHISA4	7.52e-06
IL11	7.62e-06
GSTA1	7.67e-06
FAM204A	7.66e-06
TRAPPC1	7.66e-06
C10orf131	6.66e-06
C12orf59	7.7e-06
MS4A6A	8.2e-06
ARHGAP26	3.55e-05
SPC25	7.62e-06
UFSP1	7.62e-06
RNPEPL1	2.624e-05
RAB14	7.79e-06
KRTAP4-3	7.84e-06
WDR20	7.73e-06
PLS1	2.144e-05
CHCHD3	7.78e-06
BET3L	7e-06
FCER1A	8.33e-06
GML	6.13e-06
MZT2A	7.92e-06
CPSF4L	7.09e-06
CHMP5	8.12e-06
ALS2	5.91e-05
C9orf123	8.1e-06
PRRG4	8.2e-06
BNIP3	8.24e-06
SUPT3H	1.186e-05
UCHL3	8.24e-06
C20orf20	8.26e-06
NKAIN2	8.29e-06
NECAB1	8.23e-06
CCNC	8.3e-06
CABP5	8.46e-06
LCN2	8.47e-06
RPL27A	7.3e-06
GM2A	8.35e-06
TMEM64	8.33e-06
NRL	8.31e-06
ZNF99	2.147e-05
SMARCA2	6.76e-05
ATP10B	6.04e-05
PLA2G15	2.179e-05
NT5C1A	2.179e-05
RAB30	7.5e-06
AMN	2.212e-05
KIAA0825	9.93e-06
UNC119B	8.66e-06
FAM168B	8.56e-06
PRMT3	2.024e-05
KLHL9	2.204e-05
TTF2	4.41e-05
C6orf203	8.54e-06
FTH1	8.6e-06
COG7	3.57e-05
BCLAF1	3.405e-05
SDPR	2.267e-05
OBFC2A	8.59e-06
FAM180A	8.75e-06
NEU1	2.205e-05
SPATA9	8.65e-06
DUSP28	8.66e-06
CDH5	4.69e-05
ELSPBP1	8.71e-06
C4BPA	2.22e-05
AP1G2	3.58e-05
BTG3	8.76e-06
HIST1H2BI	8.72e-06
ACTR1B	2.222e-05
FAM169B	8.71e-06
MRPL22	8.77e-06
HMP19	8.86e-06
MOGS	3.59e-05
KRCC1	8.87e-06
TNFRSF12A	8.98e-06
C22orf43	8.93e-06
NSMCE2	8.88e-06
ANKRD46	8.92e-06
RSF1	4.79e-05
C10orf114	8.99e-06
ZNF428	9.06e-06
PACRGL	7.15e-06
CCNG1	9.14e-06
FUT6	2.25e-05
SELRC1	9.09e-06
NDUFB9	8.92e-06
HIST1H2BL	9.07e-06
TMED5	7.26e-06
RRAS2	9.43e-06
ZNF343	2.095e-05
BHLHE23	9.13e-06
PAX8	2.247e-05
CDC14A	2.279e-05
NRBF2	9.14e-06
ASPDH	9.46e-06
CLEC1B	9.09e-06
NKD2	2.077e-05
C4orf49	9.18e-06
C1orf74	9.41e-06
DCTPP1	9.59e-06
IDH3B	9.19e-06
BNIP3L	9.31e-06
PPM1H	2.281e-05
DCUN1D4	9.35e-06
CLIC4	9.29e-06
FGF14	9.28e-06
FAM55B	2.19e-05
CCDC43	9.37e-06
CCDC140	9.37e-06
[truncated: 16,736 more rows]

## Sheet: Sheet2
ID	KEGG pathway name	KEGG ID	Score	P Value
1	Huntington's disease	05016	0.00210131	0.186667
2	Taste transduction	04742	0.000201536	0.223301
3	Parkinson's disease	05012	2.62822e-06	0.232804
4	Asthma	05310	1.6962e-07	0.475728
5	GABAergic synapse	04727	6.26396e-05	0.485437
6	Renin-angiotensin system	4614	3.01987e-07	0.485437
7	Legionellosis	05134	0.000848637	0.504854
8	Hedgehog signaling pathway	04340	5.26472e-05	0.669903
9	Arrhythmogenic right ventricular cardiomyopathy (ARVC)	05412	0.000203091	0.679612
10	Vasopressin-regulated water reabsorption	04962	7.26793e-08	0.718447
11	Complement and coagulation cascades	04610	0.000100787	0.757282
12	Tight junction	04530	2.55606e-05	0.757282
13	Retrograde endocannabinoid signaling	04723	6.62751e-10	0.76699
14	Acute myeloid leukemia	05221	0.000148773	0.794444
15	Allograft rejection	05330	9.63785e-06	0.796117
16	Type I diabetes mellitus	04940	6.03364e-06	0.796117
17	Viral myocarditis	05416	7.27137e-05	0.809091
18	Autoimmune thyroid disease	05320	2.93485e-05	0.815534
19	Glioma	05214	6.03767e-07	0.821705
20	Staphylococcus aureus infection	05150	6.07396e-05	0.825243
21	Type II diabetes mellitus	04930	1.16837e-05	0.825503
22	p53 signaling pathway	04115	1.42942e-06	0.834951
23	Salivary secretion	04970	1.05478e-09	0.834951
24	AMPK signaling pathway	4152	7.23758e-05	0.84
25	Cocaine addiction	05030	0.000149243	0.84466
26	Olfactory transduction	04740	2.13052e-05	0.854369
27	Systemic lupus erythematosus	05322	5.77826e-06	0.854369
28	Adipocytokine signaling pathway	04920	4.46774e-06	0.854369
29	mTOR signaling pathway	04150	1.96939e-05	0.864078
30	Non-alcoholic fatty liver disease	4932	2.89952e-05	0.873786
31	Phototransduction	04744	2.35223e-06	0.883495
32	Circadian rhythm - mammal	04710	6.92257e-06	0.893204
33	Graft-versus-host disease	05332	3.31187e-05	0.902913
34	Regulation of lipolysis in adipocytes	4923	4.7681e-06	0.912621
35	Bladder cancer	05219	1.98703e-05	0.92233
36	Alcoholism	05034	1.46307e-05	0.92233
37	Antigen processing and presentation	04612	2.31036e-06	0.92233
38	Platelet activation	4611	0.000149426	0.932039
39	Neurotrophin signaling pathway	04722	0.00010038	0.932039
40	Glucagon signaling pathway	4922	0.000306868	0.941748
41	NOD-like receptor signaling pathway	04621	3.62783e-05	0.941748
42	Maturity onset diabetes of the young	04950	2.05361e-05	0.941748
43	Pancreatic secretion	04972	4.24531e-09	0.941748
44	Chemokine signaling pathway	04062	0.000151714	0.951456
45	Toll-like receptor signaling pathway	04620	9.20064e-05	0.951456
46	Jak-STAT signaling pathway	04630	9.13401e-05	0.951456
47	Synaptic vesicle cycle	4721	1.44665e-05	0.951456
48	VEGF signaling pathway	04370	1.2435e-05	0.951456
49	Oxytocin signaling pathway	4921	0.000469086	0.961165
50	Epithelial cell signaling in Helicobacter pylori infection	05120	2.9074e-05	0.961165
51	Shigellosis	5131	6.60738e-10	0.961165
52	Adherens junction	4520	1.29002e-05	0.962963
53	Ovarian steroidogenesis	4913	0.000312313	0.970874
54	Gastric acid secretion	04971	0.000227962	0.970874
55	Small cell lung cancer	05222	0.000106935	0.970874
56	Glutamatergic synapse	04724	0.000100977	0.970874
57	Bile secretion	04976	3.59039e-05	0.970874
58	Carbohydrate digestion and absorption	04973	1.4169e-08	0.970874
59	Wnt signaling pathway	04310	9.65592e-05	0.972222
60	Alzheimer's disease	05010	3.5027e-05	0.975
61	Leukocyte transendothelial migration	04670	6.6455e-05	0.980583
62	Prolactin signaling pathway	4917	5.0807e-05	0.980583
63	Axon guidance	04360	4.30434e-05	0.980583
64	Neuroactive ligand-receptor interaction	04080	1.09539e-05	0.980583
65	Insulin secretion	4911	7.17095e-06	0.980583
66	TGF-beta signaling pathway	04350	5.57894e-06	0.980583
67	Renin secretion	4924	3.24923e-07	0.980583
68	Long-term depression	04730	1.44096e-07	0.980583
69	Thyroid cancer	05216	5.68202e-13	0.980583
70	Pancreatic cancer	05212	8.47144e-08	0.981481
71	Prostate cancer	05215	7.82873e-07	0.984848
72	T cell receptor signaling pathway	04660	0.000134988	0.990291
73	Amyotrophic lateral sclerosis (ALS)	05014	5.65575e-07	0.990291
74	Circadian entrainment	4713	6.06652e-09	0.990291
75	Endometrial cancer	05213	2.99429e-08	0.992366
76	Dilated cardiomyopathy	05414	2.57621e-05	0.993151
77	Chronic myeloid leukemia	05220	1.848e-05	0.994444
78	PI3K-Akt signaling pathway	4151	0.000745877	1
79	cGMP-PKG signaling pathway	4022	0.000382583	1
80	Vibrio cholerae infection	05110	0.000191403	1
81	Endocrine and other factor-regulated calcium reabsorption	04961	0.000121164	1
82	Thyroid hormone signaling pathway	4919	8.20185e-05	1
83	Serotonergic synapse	04726	7.37325e-05	1
84	cAMP signaling pathway	4024	6.27945e-05	1
85	PPAR signaling pathway	03320	5.96356e-05	1
86	Salmonella infection	05132	5.72158e-05	1
87	Adrenergic signaling in cardiomyocytes	4261	4.58567e-05	1
88	Insulin signaling pathway	04910	4.55841e-05	1
89	Renal cell carcinoma	05211	3.92892e-05	1
90	GnRH signaling pathway	04912	2.73501e-05	1
91	Ras signaling pathway	4014	2.72752e-05	1
92	Amphetamine addiction	05031	2.57209e-05	1
93	Sphingolipid signaling pathway	4071	2.24569e-05	1
94	Fc gamma R-mediated phagocytosis	04666	2.08867e-05	1
95	Vascular smooth muscle contraction	04270	1.92132e-05	1
96	Intestinal immune network for IgA production	04672	1.13349e-05	1
97	B cell receptor signaling pathway	04662	1.10561e-05	1
98	Colorectal cancer	05210	9.91712e-06	1
99	Cholinergic synapse	04725	8.44435e-06	1
100	Dopaminergic synapse	04728	7.48441e-06	1
101	Pertussis	05133	4.42821e-06	1
102	MAPK signaling pathway	04010	3.29925e-06	1
103	Fc epsilon RI signaling pathway	04664	2.22024e-06	1
104	Regulation of actin cytoskeleton	04810	1.29762e-06	1
105	Focal adhesion	04510	9.66859e-07	1
106	Estrogen signaling pathway	4915	4.44246e-07	1
107	Apoptosis	04210	3.70734e-07	1
108	Signaling pathways regulating pluripotency of stem cells	4550	2.00667e-07	1
109	TNF signaling pathway	4668	1.38801e-07	1
110	Melanogenesis	04916	1.06659e-07	1
111	Hypertrophic cardiomyopathy (HCM)	5410	6.39379e-08	1
112	ErbB signaling pathway	04012	0	1
113	NF-kappa B signaling pathway	04064	0	1
114	Phosphatidylinositol signaling system	04070	0	1
115	Cytosolic DNA-sensing pathway	04623	0	1
116	Aldosterone-regulated sodium reabsorption	04960	0	1
117	Mineral absorption	4978	0	1
118	Bacterial invasion of epithelial cells	5100	0	1
119	Melanoma	05218	0	1
120	Non-small cell lung cancer	05223	0	1
121	Inflammatory bowel disease	5321	0	1
